# Supplementary material for: Shared and unique patterns of autonomous human endogenous retrovirus loci transcriptomes in CD14 + monocytes from individuals with physical trauma or infection with COVID-19
Source: Retrovirology. 2024 Nov 4;21:17. doi: 10.1186/s12977-024-00652-z (PMC11533341; doi:10.1186/s12977-024-00652-z)
Supplement: Supplementary file 2 — Supplementary Material 2 [file 12977_2024_652_MOESM2_ESM.xlsx]

## Sheet: Supplementary table 1
Supplementary Table 1: Entire HERV loci used in this study.
Chromosome	Location1	Location2
chr1	896176	898458
chr1	1412251	1418852
chr1	3801730	3806808
chr1	4178468	4187573
chr1	5044834	5052877
chr1	5068432	5083121
chr1	6560513	6570438
chr1	8921234	8927121
chr1	9086799	9096029
chr1	12704128	12712798
chr1	12780113	12785935
chr1	13352734	13362257
chr1	13559773	13567620
chr1	16102813	16108812
chr1	19267275	19283509
chr1	19541548	19547611
chr1	19926876	19932710
chr1	19995860	20003699
chr1	20029732	20034553
chr1	20041472	20045694
chr1	20153945	20160366
chr1	21389828	21402141
chr1	22997698	23004362
chr1	25588007	25604799
chr1	29795721	29801660
chr1	30203677	30207868
chr1	31457948	31467306
chr1	32432557	32442460
chr1	33063678	33071179
chr1	34630913	34637213
chr1	35132757	35139235
chr1	35141421	35146772
chr1	36330037	36337263
chr1	37907864	37914094
chr1	38144394	38150922
chr1	38425098	38430783
chr1	41944842	41953816
chr1	43085574	43096756
chr1	44050269	44062147
chr1	45316433	45321282
chr1	45753521	45762513
chr1	46325547	46332308
chr1	46380899	46391052
chr1	46902555	46907923
chr1	46952610	46965485
chr1	48208955	48214821
chr1	48437943	48446631
chr1	48513244	48520256
chr1	51226973	51230497
chr1	52217100	52225744
chr1	53424629	53432944
chr1	53434941	53449829
chr1	54630789	54639598
chr1	54893637	54903584
chr1	54907263	54918510
chr1	54955557	54963921
chr1	55021043	55033673
chr1	55728816	55738118
chr1	55781976	55788993
chr1	58169728	58174110
chr1	62178463	62183792
chr1	62753980	62762193
chr1	64186606	64192770
chr1	64349467	64356214
chr1	65637767	65648036
chr1	66417246	66425819
chr1	68386149	68395998
chr1	70366861	70372373
chr1	70588485	70594003
chr1	71502159	71510867
chr1	72536819	72543692
chr1	72980827	72983976
chr1	72984498	72993622
chr1	74740172	74745417
chr1	75377241	75387497
chr1	76894793	76900406
chr1	78872186	78880915
chr1	79488620	79493869
chr1	79636721	79644493
chr1	79696346	79702067
chr1	81245282	81251445
chr1	82065185	82072875
chr1	82354310	82360556
chr1	82955304	82961581
chr1	84185856	84193548
chr1	86339776	86344673
chr1	86409349	86416680
chr1	86502068	86508345
chr1	86801832	86809633
chr1	88597915	88602972
chr1	88924527	88931881
chr1	89087358	89088526
chr1	89337706	89345852
chr1	91179130	91181141
chr1	91217602	91221324
chr1	91662450	91672448
chr1	93829912	93838086
chr1	94371746	94378713
chr1	94445505	94448856
chr1	94566484	94572689
chr1	95644481	95648284
chr1	96147728	96153745
chr1	98800061	98806877
chr1	99509510	99515369
chr1	101499078	101506294
chr1	101597411	101603403
chr1	102086134	102092888
chr1	102735636	102747998
chr1	102833367	102841125
chr1	103268224	103273353
chr1	103649079	103655071
chr1	103698052	103701660
chr1	103743217	103749209
chr1	104380122	104388639
chr1	104459779	104468289
chr1	104597437	104603785
chr1	105109273	105118215
chr1	108473134	108480383
chr1	109702614	109710648
chr1	109853285	109861439
chr1	111027889	111037387
chr1	112123454	112132620
chr1	112808820	112815357
chr1	112826177	112832724
chr1	114363330	114369602
chr1	115509134	115515373
chr1	116743297	116752070
chr1	116862580	116867559
chr1	117815372	117821863
chr1	118225658	118233123
chr1	119164449	119171266
chr1	119174038	119177639
chr1	119423403	119431645
chr1	119483759	119489557
chr1	121510067	121514123
chr1	143764839	143778331
chr1	150628158	150635776
chr1	150650451	150657785
chr1	154048081	154053911
chr1	154671474	154677936
chr1	155622388	155626664
chr1	155626664	155635845
chr1	155650287	155659631
chr1	155691828	155699522
chr1	156180077	156187897
chr1	157268908	157278348
chr1	157456946	157463367
chr1	158947554	158959388
chr1	160687620	160690643
chr1	160690783	160700016
chr1	160716921	160725930
chr1	161250326	161257712
chr1	161404177	161410693
chr1	161472930	161480292
chr1	161480756	161486360
chr1	161486731	161495378
chr1	163591308	163597002
chr1	166605364	166611021
chr1	167317843	167323390
chr1	167863090	167869903
chr1	169661627	169670891
chr1	169683481	169691301
chr1	171219224	171224440
chr1	171224950	171233473
chr1	171305045	171312905
chr1	172795696	172812639
chr1	173367994	173375971
chr1	173376647	173386043
chr1	173637223	173643032
chr1	173683959	173692052
chr1	175097958	175107407
chr1	175269398	175277561
chr1	176308345	176326337
chr1	178040362	178045925
chr1	178141216	178143059
chr1	178553827	178560028
chr1	179437568	179443253
chr1	181246196	181255342
chr1	183613209	183622443
chr1	183700888	183709310
chr1	185578773	185596328
chr1	185947625	185954216
chr1	186512485	186523752
chr1	186914432	186922867
chr1	187630701	187639303
chr1	187641225	187643860
chr1	187763315	187770890
chr1	188254252	188261096
chr1	188335032	188341843
chr1	188664056	188672609
chr1	191234157	191240730
chr1	193375076	193383555
chr1	194423736	194427274
chr1	195135208	195144760
chr1	195732185	195738786
chr1	195847913	195848597
chr1	196870349	196875321
chr1	198034650	198042126
chr1	199091139	199097994
chr1	205859303	205864229
chr1	205866330	205875807
chr1	205884552	205890432
chr1	205890690	205905299
chr1	206052701	206058912
chr1	207632284	207641252
chr1	209448804	209455626
chr1	210111088	210116207
chr1	210187603	210195678
chr1	211224277	211229655
chr1	211687138	211694456
chr1	211855796	211858921
chr1	212423059	212428615
chr1	212907312	212919912
chr1	213025526	213032448
chr1	215409812	215415700
chr1	216008128	216014110
chr1	216145056	216150415
chr1	217306164	217316008
chr1	218595009	218599849
chr1	218748956	218755271
chr1	221947780	221958635
chr1	221965964	221971618
chr1	223022049	223030156
chr1	224839927	224846082
chr1	224885686	224893544
chr1	225221768	225229271
chr1	225791234	225801134
chr1	226536207	226541736
chr1	226833699	226838425
chr1	227501594	227505575
chr1	227589717	227596629
chr1	227618385	227631143
chr1	228676127	228682649
chr1	228947562	228951891
chr1	229173970	229180173
chr1	229412495	229420609
chr1	229824325	229833252
chr1	230601215	230609194
chr1	232118114	232125541
chr1	232195767	232201038
chr1	232229605	232234799
chr1	233681187	233689204
chr1	235670260	235675550
chr1	236926866	236938803
chr1	237916848	237921655
chr1	238762293	238764473
chr1	239101391	239109170
chr1	241433879	241439886
chr1	242212992	242217888
chr1	242456968	242459573
chr1	246527503	246535272
chr1	246634726	246642803
chr1	247024660	247030174
chr1	247106815	247111558
chr1	247286261	247291931
chr1	247354309	247363372
chr1	247704461	247710150
chr1	247898555	247905892
chr1	248335768	248340991
chr10	1349130	1355487
chr10	3393038	3402593
chr10	4948034	4956078
chr10	5036659	5038242
chr10	5038322	5047524
chr10	5054446	5060768
chr10	5470767	5479733
chr10	5863492	5868824
chr10	6629618	6635541
chr10	6796051	6802953
chr10	6824177	6833641
chr10	14984385	14998891
chr10	15011464	15019215
chr10	17010206	17018765
chr10	18570091	18577466
chr10	20118009	20124934
chr10	22138952	22146515
chr10	23296190	23302161
chr10	25716396	25722923
chr10	26988116	26999252
chr10	27465309	27470939
chr10	34968861	34975636
chr10	35403059	35410120
chr10	37275063	37285018
chr10	37937011	37944189
chr10	42384091	42393490
chr10	42486650	42494526
chr10	42494898	42500281
chr10	42504683	42509581
chr10	42645190	42654770
chr10	43293133	43300924
chr10	43583463	43596633
chr10	45279081	45286905
chr10	45571381	45577314
chr10	48990942	48997767
chr10	52028737	52039561
chr10	52946451	52955993
chr10	53021993	53030667
chr10	53337556	53340577
chr10	53490061	53504727
chr10	54166658	54172498
chr10	54295301	54301207
chr10	55971709	55976876
chr10	56571433	56578736
chr10	57832459	57841780
chr10	58860992	58867331
chr10	59726522	59733738
chr10	61030614	61039899
chr10	63848211	63851581
chr10	64044744	64045616
chr10	64776824	64785965
chr10	65107491	65112804
chr10	67683764	67690648
chr10	68861131	68868373
chr10	71015034	71021725
chr10	71939374	71946508
chr10	71949658	71955051
chr10	71957693	71961280
chr10	74775647	74785136
chr10	76818220	76826759
chr10	79604768	79608013
chr10	80104700	80116174
chr10	80738637	80748037
chr10	83057507	83063365
chr10	83218467	83220764
chr10	84108764	84117193
chr10	84118567	84126316
chr10	84525369	84531069
chr10	85393205	85405011
chr10	85595182	85606011
chr10	86635826	86644397
chr10	89284719	89291763
chr10	89406287	89417471
chr10	90080050	90086792
chr10	90135148	90145087
chr10	90294973	90300740
chr10	90807287	90814529
chr10	91300601	91307220
chr10	94384517	94392369
chr10	94763897	94773993
chr10	94834567	94841534
chr10	94991560	94998797
chr10	95717357	95724870
chr10	96731989	96738173
chr10	97555738	97561771
chr10	99258161	99268781
chr10	99298196	99303580
chr10	99818701	99827957
chr10	100380919	100388398
chr10	101184272	101189595
chr10	102835999	102844467
chr10	103205479	103213543
chr10	106016754	106023057
chr10	106269626	106274410
chr10	108111049	108125395
chr10	108729221	108732968
chr10	109041194	109049070
chr10	109562026	109566800
chr10	116480660	116486535
chr10	116490675	116503152
chr10	118608810	118614286
chr10	118889781	118904747
chr10	119883734	119890745
chr10	120844912	120851580
chr10	123814108	123820319
chr10	130292252	130295850
chr10	133603583	133609809
chr11	3447425	3456906
chr11	3473019	3482099
chr11	3509345	3516789
chr11	3647989	3653629
chr11	4220576	4226739
chr11	4317216	4323342
chr11	4454468	4464776
chr11	4495394	4498723
chr11	5159269	5167133
chr11	5928628	5938951
chr11	6069105	6075893
chr11	6366027	6374896
chr11	6747291	6754907
chr11	7513514	7520474
chr11	7898105	7906049
chr11	7911612	7917907
chr11	9347804	9349617
chr11	10004936	10020706
chr11	13471905	13474785
chr11	14524557	14527625
chr11	15011624	15027098
chr11	15064019	15068599
chr11	17370179	17379293
chr11	18641821	18648047
chr11	20567854	20578780
chr11	22312817	22318319
chr11	22992704	23000627
chr11	23183936	23189778
chr11	23882492	23892875
chr11	23934052	23942201
chr11	25000041	25007141
chr11	25326413	25329380
chr11	25486271	25496072
chr11	26002000	26007253
chr11	26590429	26597675
chr11	27629074	27634939
chr11	29518606	29527572
chr11	29973530	29980290
chr11	31608174	31609536
chr11	32145163	32153379
chr11	34897253	34907021
chr11	37576825	37582979
chr11	38111201	38120534
chr11	38221193	38227007
chr11	38601579	38612336
chr11	39125660	39132397
chr11	39560281	39567337
chr11	39734118	39741059
chr11	42119615	42125323
chr11	42874520	42883904
chr11	43160658	43172407
chr11	43179097	43187107
chr11	44544324	44550785
chr11	48333402	48340053
chr11	49320165	49326841
chr11	49735084	49743469
chr11	49994477	50001406
chr11	50434163	50448906
chr11	50486074	50493612
chr11	50629208	50638244
chr11	54758825	54766172
chr11	55458870	55475226
chr11	55501738	55505405
chr11	55558475	55564110
chr11	55577083	55586433
chr11	56328002	56330869
chr11	56949124	56952537
chr11	56996961	57000931
chr11	58769830	58777331
chr11	58996950	59006462
chr11	59400533	59410233
chr11	59923927	59931395
chr11	60101583	60108947
chr11	60185434	60193210
chr11	60215181	60225509
chr11	60756555	60763065
chr11	61093577	61099813
chr11	62047463	62057717
chr11	62252710	62264351
chr11	62368489	62383091
chr11	63209495	63215272
chr11	63452679	63459317
chr11	66573820	66581258
chr11	67619700	67626914
chr11	67685111	67694396
chr11	67701770	67705294
chr11	67726808	67731587
chr11	67759688	67765370
chr11	67845548	67851894
chr11	67882043	67889510
chr11	67978501	67982041
chr11	68622944	68634155
chr11	68867422	68874590
chr11	70209637	70220000
chr11	71586229	71591666
chr11	71612091	71615634
chr11	71705990	71714722
chr11	71740711	71749874
chr11	71764072	71767231
chr11	71885995	71891736
chr11	71908144	71917331
chr11	73939028	73947458
chr11	74869433	74884487
chr11	75039915	75047153
chr11	77548979	77563052
chr11	77569936	77574938
chr11	77856367	77862982
chr11	78080835	78089728
chr11	79126912	79138689
chr11	81032726	81040218
chr11	81120403	81126306
chr11	81196874	81202385
chr11	81634226	81640906
chr11	81806324	81812809
chr11	81994343	82004815
chr11	82025391	82031949
chr11	83417915	83424075
chr11	83428599	83436577
chr11	83442171	83448534
chr11	85606310	85614001
chr11	86834120	86837479
chr11	88042436	88048457
chr11	88885867	88894467
chr11	89381303	89387559
chr11	89847628	89858140
chr11	91596668	91603352
chr11	92943568	92950131
chr11	93103973	93117345
chr11	93260774	93269187
chr11	93861744	93870007
chr11	94118268	94125657
chr11	94345960	94355573
chr11	94641600	94648049
chr11	94650030	94657830
chr11	95019207	95024720
chr11	95309459	95317607
chr11	95609667	95615594
chr11	95934453	95943860
chr11	96498940	96507538
chr11	96587634	96596463
chr11	96636213	96643444
chr11	97963443	97973856
chr11	98418966	98424644
chr11	98928437	98932512
chr11	100744890	100750676
chr11	101211498	101221137
chr11	101230674	101240895
chr11	101244303	101252307
chr11	101695061	101704528
chr11	102903995	102909633
chr11	103572406	103579117
chr11	106222531	106230507
chr11	106296971	106303736
chr11	107231438	107236618
chr11	107981083	107983117
chr11	108200409	108203433
chr11	109961520	109967939
chr11	110396310	110409362
chr11	110417224	110427736
chr11	111052205	111058494
chr11	112919535	112930083
chr11	114588189	114595876
chr11	117810819	117812651
chr11	118036784	118037834
chr11	118721013	118730174
chr11	121632565	121643491
chr11	122546730	122555599
chr11	122824427	122834651
chr11	123865324	123870880
chr11	127767996	127774895
chr11	130564382	130570133
chr11	130752985	130759152
chr11	131250637	131261172
chr11	132375031	132381527
chr11	133626749	133632762
chr12	1711130	1715463
chr12	3422587	3430316
chr12	4018995	4025863
chr12	5820733	5826818
chr12	7178838	7189374
chr12	7588229	7607747
chr12	8281116	8291582
chr12	8319623	8324920
chr12	8416651	8425779
chr12	8556765	8562284
chr12	8761412	8768468
chr12	8787063	8796436
chr12	8804843	8810581
chr12	9832950	9837802
chr12	9902698	9911285
chr12	9959545	9968656
chr12	10333015	10338658
chr12	10360360	10370314
chr12	11462167	11468020
chr12	11606753	11615133
chr12	12057939	12068548
chr12	13259331	13265519
chr12	14214884	14222902
chr12	14232267	14235122
chr12	14702784	14710642
chr12	17021892	17027363
chr12	17296989	17304852
chr12	17469894	17479908
chr12	18032561	18043196
chr12	18172531	18178434
chr12	18195761	18203724
chr12	20762121	20778674
chr12	20816176	20822421
chr12	20946422	20956877
chr12	23507130	23511362
chr12	25163321	25169475
chr12	26777172	26782083
chr12	28814047	28819426
chr12	29135981	29140551
chr12	30056121	30062530
chr12	30844145	30852087
chr12	31937072	31944995
chr12	34099127	34102322
chr12	34117739	34127780
chr12	34265544	34274259
chr12	34521569	34530691
chr12	34619618	34629282
chr12	38123075	38131103
chr12	38471579	38474423
chr12	38636499	38641551
chr12	38931329	38938699
chr12	39190839	39201157
chr12	40386725	40394243
chr12	42289228	42304112
chr12	42440798	42451511
chr12	43977406	43979740
chr12	44449478	44458159
chr12	44477854	44484556
chr12	46032126	46035283
chr12	46320418	46326298
chr12	46727180	46734247
chr12	47445281	47448016
chr12	48109292	48115444
chr12	48507425	48511691
chr12	50491881	50498717
chr12	50902474	50913367
chr12	51736108	51740325
chr12	52112034	52118408
chr12	54942537	54948366
chr12	56492497	56498659
chr12	57657405	57667271
chr12	58327457	58336915
chr12	58849352	58859752
chr12	59101199	59110075
chr12	59323185	59328986
chr12	60294615	60302893
chr12	60951278	60957631
chr12	61587105	61594151
chr12	63310334	63318909
chr12	63414764	63419373
chr12	64130613	64136206
chr12	66281496	66290831
chr12	67766803	67772346
chr12	70085289	70091969
chr12	70137387	70142028
chr12	70442190	70450110
chr12	72705498	72715004
chr12	72818510	72824743
chr12	73000534	73007727
chr12	74264423	74272845
chr12	75371090	75377752
chr12	76291617	76300850
chr12	76692123	76698035
chr12	78476884	78485323
chr12	79539847	79545636
chr12	80782523	80788903
chr12	81896576	81905618
chr12	82368066	82374373
chr12	84103010	84107711
chr12	84502185	84506979
chr12	84793970	84798674
chr12	86938450	86946946
chr12	87664272	87669384
chr12	87903931	87912836
chr12	88173234	88183818
chr12	88227444	88235542
chr12	88367520	88375449
chr12	90984688	90992447
chr12	92386729	92394176
chr12	94355583	94362873
chr12	95442615	95448166
chr12	95448372	95458090
chr12	95749007	95757677
chr12	99715178	99723796
chr12	100159472	100166196
chr12	100633104	100648335
chr12	102660489	102666731
chr12	103222088	103229120
chr12	104824073	104828664
chr12	104943253	104944044
chr12	105302833	105309240
chr12	105309246	105313375
chr12	105604458	105610131
chr12	110403278	110411068
chr12	110570036	110571520
chr12	111816237	111825646
chr12	114055743	114063389
chr12	114064656	114073070
chr12	117650037	117657245
chr12	118477757	118492028
chr12	120606996	120614359
chr12	123548416	123558736
chr12	126032245	126032814
chr12	126612960	126618470
chr12	127153667	127156488
chr12	127480968	127489317
chr12	127610383	127617989
chr12	131336582	131341336
chr12	131867697	131880952
chr12	132889549	132898380
chr12	133090535	133096478
chr13	19626059	19635907
chr13	20678764	20685230
chr13	23006468	23008782
chr13	23525043	23532770
chr13	24927391	24930999
chr13	27212361	27220509
chr13	34798093	34802020
chr13	35143339	35147650
chr13	36316324	36321264
chr13	36956648	36958981
chr13	37965979	37975592
chr13	40874209	40881161
chr13	41419197	41426048
chr13	42865080	42873158
chr13	46283996	46284227
chr13	48056440	48062297
chr13	48616547	48625882
chr13	48867574	48872863
chr13	51169715	51178462
chr13	54127416	54133158
chr13	54268581	54281346
chr13	54693160	54697528
chr13	54700694	54707583
chr13	54910919	54919216
chr13	55053784	55062564
chr13	55578230	55584088
chr13	55654929	55660802
chr13	55871315	55879892
chr13	56040250	56047190
chr13	56112401	56118290
chr13	61088437	61095488
chr13	61205681	61212008
chr13	62149073	62158240
chr13	63213290	63217634
chr13	63233908	63237379
chr13	64362661	64369318
chr13	64702660	64709475
chr13	66137808	66147046
chr13	66225354	66232361
chr13	67397371	67405701
chr13	68551478	68559215
chr13	71027794	71031307
chr13	72018778	72024309
chr13	76983509	76993630
chr13	77933220	77939379
chr13	80183285	80189980
chr13	81866270	81874925
chr13	82323121	82331429
chr13	82970276	82975361
chr13	83906710	83913797
chr13	84869080	84877709
chr13	86358154	86365765
chr13	86757452	86765921
chr13	87186447	87192108
chr13	87335240	87342563
chr13	87349980	87356844
chr13	88509739	88518743
chr13	89655524	89666393
chr13	90287078	90294324
chr13	90611193	90622128
chr13	90839490	90844113
chr13	90846803	90854278
chr13	93039390	93045152
chr13	97585771	97597701
chr13	97642317	97649512
chr13	97767567	97773962
chr13	98761876	98767723
chr13	99488623	99496752
chr13	100080209	100088667
chr13	100283432	100286288
chr13	101219486	101228820
chr13	102669279	102672426
chr13	104206932	104213834
chr13	107885026	107897487
chr13	109265089	109271116
chr13	110965845	110972486
chr13	111189506	111199087
chr14	18347359	18359735
chr14	19974026	19984673
chr14	20569440	20577476
chr14	20715360	20726308
chr14	20807623	20817205
chr14	20829990	20836521
chr14	21003300	21011512
chr14	22236549	22244186
chr14	24009539	24015782
chr14	25281089	25287444
chr14	25418437	25431789
chr14	26259721	26261009
chr14	27117729	27122638
chr14	28410707	28421229
chr14	29172565	29176666
chr14	29251542	29259610
chr14	30041557	30054141
chr14	30965848	30972548
chr14	31240556	31251389
chr14	31271806	31280829
chr14	31701989	31712213
chr14	32235294	32250524
chr14	34650308	34655200
chr14	38190637	38196528
chr14	39893311	39899665
chr14	41234055	41240317
chr14	41515870	41522403
chr14	42309012	42313917
chr14	42802593	42808056
chr14	43001684	43009333
chr14	43606506	43617077
chr14	44415787	44419209
chr14	44667982	44677819
chr14	45019484	45023694
chr14	45491975	45501194
chr14	46011772	46018071
chr14	46544005	46552096
chr14	46581309	46589134
chr14	47104440	47110722
chr14	48254347	48260686
chr14	48261794	48268295
chr14	50544971	50554903
chr14	50893356	50901034
chr14	51748534	51752557
chr14	52164860	52172557
chr14	52280716	52286570
chr14	53128744	53135507
chr14	53175754	53181523
chr14	53361641	53363005
chr14	57328586	57332180
chr14	57367152	57374327
chr14	57722119	57731082
chr14	58122279	58126144
chr14	59443911	59453014
chr14	59610764	59618496
chr14	61114582	61121488
chr14	61134416	61138964
chr14	69809151	69819704
chr14	69821728	69828068
chr14	70293537	70301890
chr14	70436466	70443159
chr14	70536592	70544307
chr14	71124206	71131040
chr14	71936102	71941896
chr14	73126644	73134839
chr14	73702885	73716167
chr14	75577963	75587648
chr14	80224809	80231256
chr14	80464409	80472959
chr14	82060323	82065142
chr14	83049045	83058301
chr14	84499244	84505986
chr14	84559170	84563615
chr14	85730329	85737084
chr14	85927830	85934155
chr14	86731585	86737061
chr14	87234693	87240812
chr14	91225663	91226868
chr14	92041754	92049863
chr14	92622416	92629608
chr14	92759617	92766481
chr14	93559404	93567654
chr14	95973026	95978845
chr14	98440217	98453060
chr14	98985268	98992897
chr14	101305079	101311247
chr14	101315331	101324645
chr14	102234172	102245769
chr14	103170980	103174719
chr14	103234947	103242530
chr14	105673311	105676203
chr14	106196993	106207092
chr14	106628206	106641568
chr14	106697990	106702899
chr14	106836378	106845737
chr15	23695605	23702460
chr15	23995510	24006447
chr15	24034312	24038355
chr15	24686531	24690622
chr15	25636573	25643902
chr15	34154888	34161933
chr15	35238615	35243837
chr15	37237399	37242569
chr15	39010621	39015774
chr15	41131605	41137201
chr15	41587553	41592735
chr15	42884919	42890353
chr15	44864038	44873800
chr15	45013210	45014718
chr15	45234722	45243038
chr15	49698498	49704745
chr15	49831192	49843599
chr15	50867392	50875568
chr15	51282240	51286694
chr15	51357586	51367580
chr15	52737734	52747427
chr15	53426848	53432484
chr15	53910768	53914712
chr15	54888109	54893895
chr15	55304849	55312434
chr15	55510817	55517096
chr15	62212125	62219036
chr15	66964955	66974209
chr15	68987902	68999296
chr15	74354143	74361624
chr15	76262993	76269672
chr15	82372395	82380476
chr15	82487861	82503740
chr15	82702479	82708397
chr15	84214490	84222978
chr15	85219119	85227604
chr15	87829823	87840842
chr15	88540525	88544253
chr15	88547266	88551061
chr15	89232354	89239939
chr15	89463856	89470416
chr15	90132967	90139381
chr15	92207153	92214974
chr15	92299687	92306258
chr15	92511421	92518355
chr15	94754309	94761255
chr15	96868545	96878200
chr15	100440302	100446215
chr15	101072780	101079317
chr16	2660501	2669985
chr16	3079067	3081318
chr16	7814786	7820390
chr16	8833026	8836478
chr16	8837970	8845472
chr16	9668890	9677042
chr16	10281179	10293802
chr16	10419373	10424167
chr16	13351637	13357812
chr16	18990800	18997310
chr16	19272466	19281247
chr16	19393611	19402129
chr16	19948927	19960208
chr16	20645361	20660154
chr16	20674232	20681995
chr16	21629613	21637525
chr16	25140796	25149484
chr16	29709121	29719509
chr16	30096934	30104154
chr16	30541068	30546762
chr16	30615776	30624188
chr16	30859668	30865380
chr16	31540226	31544350
chr16	31659997	31668486
chr16	31763216	31769515
chr16	34997024	34999771
chr16	35070456	35074568
chr16	35267934	35277008
chr16	35516771	35524442
chr16	35614912	35621339
chr16	35736549	35745727
chr16	35797698	35804523
chr16	35897937	35902013
chr16	35902185	35911238
chr16	47838359	47843760
chr16	55628464	55635257
chr16	57397103	57399037
chr16	59514997	59522918
chr16	60846980	60853639
chr16	62645729	62648572
chr16	62977782	62986249
chr16	65227133	65236580
chr16	65274874	65278944
chr16	70616690	70625455
chr16	72064268	72073376
chr16	86278094	86281279
chr16	86739328	86747655
chr17	6727282	6738474
chr17	6875145	6881530
chr17	8056335	8063901
chr17	11971743	11978102
chr17	19879674	19896052
chr17	21072582	21080211
chr17	27692632	27702954
chr17	27712075	27720948
chr17	28230515	28239177
chr17	29987657	29991258
chr17	31631005	31637132
chr17	31762337	31771882
chr17	32964049	32974337
chr17	34183506	34192680
chr17	35296917	35316213
chr17	35500761	35508355
chr17	35551286	35552593
chr17	36466030	36475560
chr17	37330583	37336054
chr17	43323162	43333941
chr17	43338415	43349017
chr17	43352786	43357982
chr17	43872266	43876352
chr17	49107829	49116242
chr17	49163051	49176203
chr17	50397814	50405707
chr17	50412687	50420267
chr17	52574093	52585118
chr17	52591114	52602857
chr17	54286498	54295060
chr17	54328645	54330924
chr17	54410396	54416984
chr17	55008204	55018728
chr17	55467893	55476522
chr17	74583314	74595968
chr17	74910073	74915347
chr17	75023737	75028744
chr17	75252631	75258297
chr17	76606000	76611275
chr17	77167826	77175201
chr17	80399793	80408186
chr17	80537009	80552020
chr18	405895	418808
chr18	1854932	1861462
chr18	2833586	2839450
chr18	4681678	4692409
chr18	8913792	8921204
chr18	9424029	9427513
chr18	10221864	10226332
chr18	11130174	11134262
chr18	11544670	11551959
chr18	13656680	13657838
chr18	13700698	13707821
chr18	15308328	15316530
chr18	23283956	23288878
chr18	26231674	26245800
chr18	28208151	28214533
chr18	28691940	28698881
chr18	29356484	29362582
chr18	29420045	29423974
chr18	29872921	29877768
chr18	30135864	30143080
chr18	30625181	30633516
chr18	31803769	31810043
chr18	31970320	31981465
chr18	31998774	32005053
chr18	33560622	33566943
chr18	35353551	35361787
chr18	35831956	35840524
chr18	35844054	35850428
chr18	35872671	35880648
chr18	42461607	42467075
chr18	42737084	42743765
chr18	42991606	42999457
chr18	43354714	43364507
chr18	43397999	43404579
chr18	43508209	43515185
chr18	46868451	46877781
chr18	50400452	50408730
chr18	51112855	51117176
chr18	51569470	51574188
chr18	51696649	51710020
chr18	51955405	51960032
chr18	54604250	54607517
chr18	55950479	55957854
chr18	56415435	56421342
chr18	57064651	57072399
chr18	58641221	58646708
chr18	59730014	59738820
chr18	60709798	60713080
chr18	61707230	61718661
chr18	62482340	62483090
chr18	64681717	64687158
chr18	66890715	66895236
chr18	69972651	69977749
chr18	73324599	73330355
chr18	74293057	74298748
chr18	80023868	80033162
chr19	385097	387637
chr19	5158649	5165741
chr19	5548575	5553242
chr19	5852218	5857669
chr19	6572630	6577889
chr19	7791836	7801535
chr19	8379292	8386644
chr19	9313306	9323055
chr19	9453925	9462365
chr19	9508128	9515054
chr19	9539406	9550555
chr19	9587771	9597068
chr19	9626251	9638082
chr19	9709655	9722342
chr19	9723689	9729535
chr19	9741761	9751748
chr19	11853296	11860978
chr19	11942586	11948985
chr19	12022767	12025931
chr19	12098325	12104292
chr19	12451191	12454278
chr19	15828860	15837304
chr19	15998322	16001755
chr19	17592762	17603116
chr19	18577414	18587893
chr19	19943769	19956655
chr19	20087907	20096742
chr19	20099334	20101462
chr19	20276589	20286703
chr19	20311122	20323199
chr19	20362039	20371673
chr19	20474030	20480623
chr19	20500278	20509600
chr19	20510013	20518365
chr19	20611050	20618132
chr19	20710658	20712797
chr19	20746819	20755632
chr19	20769293	20780609
chr19	21129057	21132177
chr19	21197735	21207006
chr19	21234244	21237757
chr19	21253165	21264283
chr19	21334828	21345305
chr19	21412130	21418811
chr19	21430786	21441082
chr19	21602970	21612442
chr19	21620236	21631408
chr19	21666567	21673402
chr19	21783748	21794807
chr19	21858174	21867391
chr19	21880627	21890401
chr19	22193282	22202824
chr19	22355407	22362466
chr19	22484594	22489877
chr19	22524802	22531776
chr19	22568269	22575021
chr19	22575530	22583732
chr19	22747818	22758901
chr19	23025107	23031755
chr19	23177264	23186831
chr19	23340354	23353938
chr19	23532069	23540320
chr19	23552247	23559527
chr19	23571068	23580044
chr19	23816378	23824266
chr19	23847288	23857146
chr19	23864818	23872406
chr19	23883273	23888705
chr19	23947081	23948150
chr19	24243248	24251697
chr19	24321212	24325852
chr19	27580524	27588528
chr19	27637113	27646451
chr19	27709357	27711773
chr19	27745646	27751364
chr19	28427791	28437238
chr19	28606514	28615314
chr19	34552599	34561349
chr19	34722066	34727461
chr19	35359911	35373068
chr19	35572303	35576532
chr19	36149711	36161023
chr19	36255755	36265235
chr19	36323747	36332422
chr19	37106646	37116164
chr19	38751880	38766542
chr19	38823107	38837433
chr19	38935163	38941835
chr19	40071939	40072654
chr19	40954160	40959664
chr19	40986241	40988149
chr19	42446146	42453306
chr19	43286140	43301261
chr19	43308367	43317327
chr19	43321083	43329393
chr19	44633160	44635337
chr19	46102561	46109933
chr19	46273162	46278852
chr19	47047397	47055397
chr19	47392828	47398771
chr19	50347457	50350184
chr19	51302956	51308214
chr19	51396763	51402961
chr19	51804687	51811880
chr19	51976954	51992228
chr19	52300606	52307977
chr19	52408080	52414733
chr19	52460888	52466346
chr19	52472460	52485485
chr19	52620841	52627302
chr19	52627907	52636164
chr19	52649615	52653116
chr19	52740545	52749825
chr19	52751425	52755047
chr19	52898514	52905434
chr19	52956501	52960553
chr19	52984943	52989463
chr19	53007511	53013180
chr19	53014330	53016580
chr19	53044737	53051127
chr19	53359489	53365214
chr19	53433374	53443110
chr19	53469500	53482212
chr19	53831403	53845084
chr19	54761611	54778649
chr19	54894290	54900597
chr19	55006827	55012423
chr19	55122248	55128004
chr19	56494761	56501703
chr19	57487176	57500813
chr19	57513038	57518511
chr19	57652606	57656643
chr19	57896517	57903857
chr19	58305376	58315652
chr2	153014	160785
chr2	3814214	3821340
chr2	4058379	4064382
chr2	4484109	4490493
chr2	5000767	5008271
chr2	6838341	6846883
chr2	7872703	7878891
chr2	8893541	8903195
chr2	12569896	12574343
chr2	12626291	12631024
chr2	13163757	13169724
chr2	13525955	13533240
chr2	13921742	13929192
chr2	16788312	16798199
chr2	17341051	17349678
chr2	18081088	18088339
chr2	19922746	19929801
chr2	20081138	20087278
chr2	26297920	26306401
chr2	30515951	30520264
chr2	31629152	31634158
chr2	31687628	31695250
chr2	33051995	33055372
chr2	33657071	33665918
chr2	33914036	33919525
chr2	34694638	34702829
chr2	34789818	34796914
chr2	34800997	34806725
chr2	35434617	35443665
chr2	35812295	35817902
chr2	36599099	36608515
chr2	37124922	37137627
chr2	37382172	37386696
chr2	38080799	38086512
chr2	40671992	40679001
chr2	41377832	41385713
chr2	41493319	41502500
chr2	44016095	44024710
chr2	45034041	45040148
chr2	47100195	47108458
chr2	47582985	47591646
chr2	48384540	48390655
chr2	52023102	52027674
chr2	52430938	52437869
chr2	53755318	53760155
chr2	56719152	56724484
chr2	56982216	56985262
chr2	57192994	57200209
chr2	57227379	57235200
chr2	58113431	58119130
chr2	58314209	58322389
chr2	60417618	60424938
chr2	62088709	62100497
chr2	63322226	63329541
chr2	63988511	63996440
chr2	64073266	64080444
chr2	64252674	64258565
chr2	64886311	64899831
chr2	66243884	66249526
chr2	67330958	67339594
chr2	69789471	69799355
chr2	70620647	70625536
chr2	71020905	71024472
chr2	71046741	71050606
chr2	71157775	71165609
chr2	71388087	71395557
chr2	73627644	73640017
chr2	73687663	73699895
chr2	75210982	75219555
chr2	75871688	75879498
chr2	76573618	76579713
chr2	77088081	77093190
chr2	77831425	77836423
chr2	77965121	77971357
chr2	78758342	78764250
chr2	79051368	79057086
chr2	79092032	79099634
chr2	79163169	79170353
chr2	79211348	79217561
chr2	80173918	80182405
chr2	80875807	80879920
chr2	81036256	81043919
chr2	81650078	81658404
chr2	82022840	82031067
chr2	83787144	83794480
chr2	83873932	83879494
chr2	84467987	84476707
chr2	88876862	88890156
chr2	89050189	89057157
chr2	90143020	90151122
chr2	96217142	96223325
chr2	97821109	97829456
chr2	98752840	98762005
chr2	99270798	99278498
chr2	99496767	99504336
chr2	100362942	100369057
chr2	101237558	101245118
chr2	102906877	102913577
chr2	104587505	104593989
chr2	105979106	105986046
chr2	105991645	105995245
chr2	106209212	106215676
chr2	107941798	107948357
chr2	108523884	108531469
chr2	112039344	112044989
chr2	114311253	114316006
chr2	115116051	115124440
chr2	116183339	116189716
chr2	116252433	116257488
chr2	116280393	116290747
chr2	117130628	117135078
chr2	117278976	117284506
chr2	123496268	123500367
chr2	123658520	123662113
chr2	123686838	123689815
chr2	127369874	127377853
chr2	127616424	127618909
chr2	128036580	128044455
chr2	129961896	129969685
chr2	132139786	132147993
chr2	134803885	134811555
chr2	136071819	136079325
chr2	136201885	136203359
chr2	137683511	137688455
chr2	140426372	140432405
chr2	142488749	142495328
chr2	142900243	142907915
chr2	142929043	142937291
chr2	146544822	146549792
chr2	146774666	146781265
chr2	147311403	147319091
chr2	148253644	148259882
chr2	149318543	149323292
chr2	150111624	150117340
chr2	150829935	150836450
chr2	150955427	150963205
chr2	151309244	151313819
chr2	152175876	152180478
chr2	152273564	152279762
chr2	152701398	152709042
chr2	152961818	152972054
chr2	154584119	154587590
chr2	154867348	154874577
chr2	155404045	155411417
chr2	155920597	155928181
chr2	156714290	156725910
chr2	158847010	158849245
chr2	158865299	158879717
chr2	158882112	158889851
chr2	160080859	160089555
chr2	163066653	163077029
chr2	164171183	164176445
chr2	164295825	164301567
chr2	164459139	164463944
chr2	164657909	164659611
chr2	165707552	165716198
chr2	166609099	166615061
chr2	169129439	169137549
chr2	170112249	170116925
chr2	170973732	170983386
chr2	171560035	171562107
chr2	172512572	172519738
chr2	172542090	172548758
chr2	174202251	174216415
chr2	175325141	175326529
chr2	177409243	177413158
chr2	178462409	178463544
chr2	179051591	179057326
chr2	180231670	180239757
chr2	183043786	183049651
chr2	183885572	183893654
chr2	186431385	186438154
chr2	186812952	186813479
chr2	187169294	187180021
chr2	187200364	187205857
chr2	187510608	187516863
chr2	187558163	187566109
chr2	187670206	187676269
chr2	188033493	188039156
chr2	188168686	188174691
chr2	188904227	188909358
chr2	192130350	192136106
chr2	192505922	192517971
chr2	192918435	192924800
chr2	194087198	194096685
chr2	194130055	194136556
chr2	194154835	194163158
chr2	195334675	195340075
chr2	196123762	196133033
chr2	197578432	197587686
chr2	199179578	199186022
chr2	199246974	199255234
chr2	202498631	202504187
chr2	203960013	203967570
chr2	206253841	206267606
chr2	206804464	206812627
chr2	207017217	207024728
chr2	208213628	208221940
chr2	208386087	208393926
chr2	208893767	208905469
chr2	209078019	209084644
chr2	209299571	209305667
chr2	211259991	211266424
chr2	212439250	212445153
chr2	215089938	215096946
chr2	215922302	215930906
chr2	217590844	217592765
chr2	218108677	218122049
chr2	218169169	218179890
chr2	222433748	222441169
chr2	223188765	223195390
chr2	223295923	223302941
chr2	224087352	224093515
chr2	224223926	224230340
chr2	224296625	224304268
chr2	228299892	228309182
chr2	231091065	231101400
chr2	231401094	231409097
chr2	233213614	233217829
chr2	237606785	237615508
chr2	238204718	238211677
chr2	238980513	238982406
chr2	240029813	240045954
chr2	240858104	240867672
chr20	172501	179937
chr20	191329	194116
chr20	468632	472902
chr20	791797	800945
chr20	897123	903148
chr20	1396937	1407244
chr20	1728520	1733344
chr20	4520499	4529369
chr20	5304695	5307873
chr20	12338020	12346131
chr20	12754139	12764427
chr20	13357879	13365558
chr20	15147681	15153521
chr20	15980069	15986191
chr20	16834845	16846370
chr20	18518035	18522594
chr20	19752021	19756780
chr20	23468002	23476241
chr20	23735862	23742762
chr20	24919441	24933027
chr20	25394210	25403221
chr20	34126942	34136578
chr20	38592398	38598803
chr20	39721011	39727464
chr20	40093102	40099044
chr20	40269046	40275815
chr20	41594585	41602330
chr20	41684923	41695822
chr20	44670228	44679205
chr20	45582672	45588585
chr20	45759319	45766498
chr20	49281127	49287343
chr20	55027272	55036809
chr20	55347329	55353160
chr21	9146097	9153400
chr21	9301438	9305774
chr21	13051900	13060395
chr21	13889757	13900479
chr21	14115153	14124623
chr21	15979607	15985359
chr21	16391942	16397915
chr21	16892209	16898242
chr21	16914120	16919914
chr21	17121595	17129944
chr21	17172735	17190412
chr21	17297247	17306839
chr21	18561003	18570006
chr21	18752742	18760548
chr21	23962250	23969232
chr21	26227876	26233487
chr21	26854424	26862444
chr21	27721834	27727634
chr21	28161728	28167804
chr21	28301126	28307279
chr21	32660558	32664759
chr21	36104267	36109979
chr21	37583710	37592312
chr21	38224030	38229830
chr21	39739262	39746425
chr21	40954513	40960209
chr21	42800845	42806578
chr21	42916752	42925759
chr22	15280409	15291546
chr22	16611311	16616782
chr22	18938672	18947848
chr22	19936445	19938701
chr22	22452715	22459455
chr22	23538315	23548383
chr22	30676787	30679926
chr22	32502706	32510981
chr22	33949540	33949999
chr22	34504723	34510781
chr22	34834607	34840026
chr22	39052277	39066270
chr22	42104460	42115918
chr3	440562	446848
chr3	848018	853278
chr3	888033	896790
chr3	980809	988725
chr3	1232834	1245014
chr3	4127290	4137307
chr3	5140822	5149818
chr3	5691002	5699780
chr3	6008569	6017159
chr3	6397325	6404316
chr3	8177023	8183038
chr3	8673867	8677601
chr3	9841749	9854710
chr3	11247257	11254838
chr3	13962998	13973384
chr3	14039088	14047393
chr3	14225210	14230183
chr3	15103890	15119995
chr3	16015595	16024185
chr3	16744035	16753334
chr3	16763829	16772531
chr3	17774296	17782098
chr3	19481979	19490450
chr3	19863059	19873478
chr3	20269428	20281828
chr3	20363962	20371446
chr3	20616327	20619030
chr3	20967543	20973262
chr3	21189010	21194217
chr3	26157597	26165557
chr3	26273645	26280860
chr3	27001023	27006410
chr3	27037689	27044517
chr3	27600383	27603150
chr3	32067466	32076504
chr3	32458603	32467714
chr3	32967571	32973250
chr3	33448362	33453503
chr3	34518836	34524418
chr3	34680865	34685086
chr3	34799113	34807613
chr3	35874402	35880025
chr3	36130979	36135476
chr3	36335366	36342727
chr3	37205387	37210420
chr3	38071422	38077656
chr3	38289416	38297325
chr3	38422224	38425408
chr3	38441200	38444753
chr3	39343714	39353493
chr3	39575102	39583622
chr3	40560870	40570272
chr3	44329727	44340878
chr3	44542481	44550763
chr3	44855960	44861808
chr3	46001398	46007906
chr3	46046256	46054342
chr3	46111370	46118653
chr3	46244374	46252065
chr3	46329667	46332857
chr3	46387405	46393402
chr3	46417555	46423902
chr3	46426676	46433564
chr3	48272764	48278859
chr3	48330524	48336241
chr3	48722937	48730005
chr3	49221067	49229119
chr3	51741982	51750532
chr3	51849802	51857061
chr3	54070308	54076496
chr3	54634481	54640204
chr3	57304051	57310296
chr3	58585013	58595736
chr3	67037861	67044184
chr3	67833378	67838443
chr3	70433896	70440419
chr3	70537122	70540939
chr3	72023116	72028917
chr3	73152820	73159745
chr3	74825205	74831248
chr3	74872831	74878086
chr3	75136270	75144660
chr3	75360055	75365719
chr3	75551277	75559986
chr3	75602236	75607614
chr3	75804822	75808628
chr3	76529467	76538616
chr3	77919495	77923363
chr3	78323941	78332553
chr3	78581208	78588919
chr3	79051951	79060460
chr3	79772981	79780773
chr3	80307501	80315397
chr3	80386504	80389944
chr3	82640478	82651810
chr3	83270125	83283646
chr3	84186511	84194839
chr3	86536923	86543598
chr3	86691170	86697005
chr3	87567158	87578578
chr3	87607604	87616289
chr3	87733674	87741290
chr3	87927736	87943931
chr3	90083098	90086688
chr3	93938045	93955754
chr3	94292380	94301159
chr3	94647906	94654790
chr3	95587595	95595445
chr3	96297744	96307311
chr3	96666473	96675444
chr3	97269332	97277375
chr3	98191272	98198747
chr3	98242355	98249303
chr3	100442424	100451579
chr3	101632044	101642053
chr3	101692113	101701253
chr3	102735684	102742206
chr3	103048258	103057544
chr3	103208974	103215821
chr3	103594505	103600851
chr3	104283482	104286311
chr3	104439932	104445795
chr3	106922751	106928387
chr3	107564214	107572787
chr3	110964489	110969942
chr3	111523393	111530913
chr3	112301854	112308520
chr3	112413019	112423381
chr3	112690298	112701577
chr3	113024275	113033435
chr3	113346632	113354655
chr3	113521756	113529684
chr3	115742107	115757987
chr3	115789962	115799166
chr3	116105361	116111232
chr3	118842461	118852150
chr3	119683826	119695879
chr3	119978069	119990309
chr3	120038401	120045736
chr3	120489513	120496605
chr3	120616845	120623596
chr3	121069122	121079507
chr3	121396265	121398658
chr3	121603091	121615941
chr3	124752567	124758183
chr3	125695362	125698911
chr3	125717295	125722966
chr3	125740221	125745590
chr3	125863795	125869503
chr3	125890457	125899596
chr3	126093176	126102115
chr3	127892821	127899641
chr3	128828221	128834858
chr3	128836994	128842027
chr3	128854507	128860206
chr3	128919295	128929231
chr3	128959810	128965383
chr3	129168484	129171834
chr3	129901264	129907244
chr3	130024230	130029463
chr3	130059216	130064971
chr3	130141302	130147638
chr3	130176661	130184109
chr3	130444247	130453246
chr3	131196859	131199106
chr3	131510662	131514160
chr3	132296070	132303493
chr3	133429747	133437214
chr3	134020019	134027485
chr3	135935347	135938908
chr3	136217440	136223584
chr3	137595585	137602352
chr3	140872141	140879194
chr3	141205015	141211726
chr3	141819788	141821513
chr3	142438177	142443654
chr3	143797678	143805775
chr3	144900720	144908765
chr3	145112475	145119227
chr3	145551227	145556922
chr3	145710494	145716095
chr3	145748676	145755946
chr3	146333467	146339816
chr3	146353853	146359465
chr3	146362289	146366792
chr3	146407145	146411603
chr3	147717741	147725798
chr3	147877266	147884289
chr3	148128357	148136351
chr3	148151528	148157665
chr3	148414236	148420100
chr3	148552181	148567777
chr3	148570643	148578146
chr3	149287866	149295516
chr3	149752187	149761298
chr3	150856939	150862604
chr3	151465883	151475799
chr3	151665733	151669272
chr3	151702443	151705104
chr3	151806148	151812025
chr3	152559624	152565247
chr3	152596603	152605968
chr3	153227332	153232106
chr3	153820581	153829132
chr3	154366897	154378402
chr3	154978074	154979301
chr3	155273425	155280798
chr3	156620460	156626567
chr3	157579427	157587863
chr3	161719767	161728303
chr3	161847676	161851962
chr3	161974609	161978770
chr3	162044735	162052582
chr3	162154681	162159189
chr3	162323662	162330878
chr3	162576246	162588011
chr3	162712590	162718243
chr3	162722650	162727081
chr3	163691959	163698982
chr3	163804218	163810425
chr3	163907529	163917444
chr3	164017708	164026159
chr3	164216083	164220126
chr3	164334100	164341632
chr3	164342191	164347864
chr3	164813384	164818652
chr3	165620766	165623493
chr3	166499437	166506425
chr3	166822765	166829672
chr3	167177008	167183906
chr3	167266301	167274617
chr3	167422681	167431167
chr3	168562104	168571031
chr3	170671661	170678282
chr3	170681795	170689384
chr3	170815976	170824559
chr3	171576671	171582177
chr3	172719013	172730461
chr3	173155215	173161544
chr3	173275812	173281646
chr3	175053398	175055792
chr3	175827525	175836206
chr3	176062508	176071373
chr3	176321617	176327363
chr3	176505837	176515568
chr3	177657043	177671140
chr3	178207466	178214645
chr3	179055106	179062330
chr3	179515304	179527182
chr3	185014728	185019517
chr3	185105202	185111049
chr3	185372295	185380593
chr3	185562546	185571727
chr3	186657773	186669162
chr3	186865306	186875043
chr3	187174195	187181059
chr3	187463746	187472000
chr3	190144599	190152062
chr3	190920159	190928374
chr3	190987336	190994562
chr3	191185384	191191000
chr3	191658782	191665592
chr3	191892185	191901268
chr3	192069187	192076868
chr3	192995635	193001828
chr3	193599955	193613333
chr3	196520030	196525494
chr3	197242999	197248821
chr4	191761	197074
chr4	240027	246321
chr4	399611	409299
chr4	3046336	3056570
chr4	3453922	3459728
chr4	3893384	3896665
chr4	3977322	3986912
chr4	3999151	4005713
chr4	4042122	4049022
chr4	4130683	4133908
chr4	4163945	4170548
chr4	8420363	8427765
chr4	8482382	8488709
chr4	8942270	8947865
chr4	8973525	8977087
chr4	9094449	9108450
chr4	9121944	9131359
chr4	9451189	9455960
chr4	9476816	9480370
chr4	9505688	9519520
chr4	9638436	9647147
chr4	9657954	9667550
chr4	9760951	9765008
chr4	10170013	10172994
chr4	10298527	10302998
chr4	11653551	11659272
chr4	11806449	11813044
chr4	12363875	12370411
chr4	14169934	14175976
chr4	16997746	17003973
chr4	19887556	19893078
chr4	20192759	20198283
chr4	20629769	20635978
chr4	22599562	22605466
chr4	23722376	23727827
chr4	24323422	24328998
chr4	24500974	24508027
chr4	24965776	24971666
chr4	25238664	25247155
chr4	27974870	27981380
chr4	28303092	28310170
chr4	31605212	31611533
chr4	32322906	32328769
chr4	33730341	33736918
chr4	33741504	33743350
chr4	35018130	35022409
chr4	35100552	35108982
chr4	35140072	35149080
chr4	35338848	35345580
chr4	35855427	35864930
chr4	36432084	36445064
chr4	36905751	36913355
chr4	37545756	37552478
chr4	39485145	39490242
chr4	39539258	39544115
chr4	42280998	42290046
chr4	43444311	43450609
chr4	43468814	43472830
chr4	44820275	44828664
chr4	44986713	44997578
chr4	45042047	45049024
chr4	45320085	45331835
chr4	45531369	45536823
chr4	45607745	45612818
chr4	46516560	46526518
chr4	46859705	46867656
chr4	53236810	53255667
chr4	53483029	53494214
chr4	54020047	54025559
chr4	55938234	55948225
chr4	58292290	58295878
chr4	58306083	58309619
chr4	58458021	58466147
chr4	61763570	61769538
chr4	62161514	62167023
chr4	62417949	62424697
chr4	62971016	62976546
chr4	63053093	63062446
chr4	63184691	63192967
chr4	63574221	63578474
chr4	63996467	64001319
chr4	64142255	64145477
chr4	64562732	64569783
chr4	64711939	64719469
chr4	64725818	64735619
chr4	65807714	65815675
chr4	67266724	67281328
chr4	67450492	67463204
chr4	68029330	68036051
chr4	68570071	68576698
chr4	68578240	68581296
chr4	68597989	68603505
chr4	68672568	68677360
chr4	68745009	68750591
chr4	68901783	68906033
chr4	69055850	69065083
chr4	69191845	69199167
chr4	69825834	69831487
chr4	70536279	70556413
chr4	71031762	71037274
chr4	71638289	71645800
chr4	71804678	71810385
chr4	72925574	72933186
chr4	73357144	73370272
chr4	73665455	73671851
chr4	73949625	73952769
chr4	74083501	74094041
chr4	74434676	74440296
chr4	76042818	76050735
chr4	77392266	77400204
chr4	77630582	77637015
chr4	78713533	78719721
chr4	79547892	79560603
chr4	80175998	80180720
chr4	82473316	82483151
chr4	83201916	83208400
chr4	83505779	83510402
chr4	85352124	85355394
chr4	86462193	86465422
chr4	86474749	86480520
chr4	87397599	87407732
chr4	87921802	87927332
chr4	88342455	88349306
chr4	88442632	88453881
chr4	89964783	89970379
chr4	90446529	90455373
chr4	91089123	91098058
chr4	91175553	91187307
chr4	91353205	91359382
chr4	91623615	91634466
chr4	91652657	91661263
chr4	91697652	91701712
chr4	91768552	91778058
chr4	92023984	92031172
chr4	92038713	92046496
chr4	92271490	92277648
chr4	92438179	92444199
chr4	94085678	94090058
chr4	94149504	94162185
chr4	94291863	94299580
chr4	94382923	94389281
chr4	97096905	97102604
chr4	99013444	99021899
chr4	99171451	99190269
chr4	99365784	99371257
chr4	99485806	99492119
chr4	100992905	100997352
chr4	101630839	101638436
chr4	101669090	101678357
chr4	101899963	101906852
chr4	102235266	102245925
chr4	103223742	103231279
chr4	103549495	103560707
chr4	103941481	103948508
chr4	103971058	103979131
chr4	105487787	105489200
chr4	106110153	106115653
chr4	106884906	106903325
chr4	107329651	107334481
chr4	107379705	107388552
chr4	107584695	107597311
chr4	107724254	107729701
chr4	107732979	107741355
chr4	109312804	109321394
chr4	109855976	109860952
chr4	110279106	110283937
chr4	112207492	112213993
chr4	114047115	114056633
chr4	114586734	114596374
chr4	115950630	115956482
chr4	115972089	115981899
chr4	116014843	116020614
chr4	117252106	117257789
chr4	117589960	117597414
chr4	117927337	117946630
chr4	119993636	119999678
chr4	124471342	124477064
chr4	125562658	125568661
chr4	126131246	126137460
chr4	126143808	126150543
chr4	126186190	126193664
chr4	127271437	127277471
chr4	127510633	127517102
chr4	128260327	128267686
chr4	128638923	128646616
chr4	130567404	130575152
chr4	130767408	130776264
chr4	130843380	130848132
chr4	130852051	130860404
chr4	130941055	130949725
chr4	131006702	131015389
chr4	132118160	132125940
chr4	132351321	132355913
chr4	132812625	132818770
chr4	132882298	132889138
chr4	133263570	133268926
chr4	133584453	133592658
chr4	133947015	133955695
chr4	133993261	133997581
chr4	134012211	134018381
chr4	134524750	134534104
chr4	134677128	134686407
chr4	135168345	135174465
chr4	135955328	135960688
chr4	136610405	136618649
chr4	137478453	137486830
chr4	138621785	138627199
chr4	138927813	138934855
chr4	139442391	139449817
chr4	140214523	140219785
chr4	141938169	141940840
chr4	143177945	143180459
chr4	145251084	145256773
chr4	145698822	145704802
chr4	145832800	145842028
chr4	146526363	146536064
chr4	149101876	149108860
chr4	151811902	151818084
chr4	152741355	152747147
chr4	152841827	152842330
chr4	153690316	153693920
chr4	154055334	154063391
chr4	154836001	154840022
chr4	154919505	154925620
chr4	155106627	155114249
chr4	156103699	156109189
chr4	156600195	156606035
chr4	158292770	158299045
chr4	158657796	158665839
chr4	160267983	160282507
chr4	160658784	160661286
chr4	160662406	160671794
chr4	161251904	161257850
chr4	162709290	162714751
chr4	163093169	163103788
chr4	163174062	163180359
chr4	163187134	163195403
chr4	164655630	164658152
chr4	164995689	165005061
chr4	166520699	166526629
chr4	166716124	166723500
chr4	167416699	167424219
chr4	167436930	167442164
chr4	167876295	167883501
chr4	167922965	167930710
chr4	168019183	168028641
chr4	170123786	170134887
chr4	170190191	170197104
chr4	170677759	170682607
[truncated: 1,222 more rows]

## Sheet: Supplementary table 2
Supplementary Table 2: Positive HERV loci observed PBMC CD14 monocytes after stimulation with LPS.
	CD14
1_160687620_160690643	+
1_160690783_160700016	+
1_247354309_247363372	+
10_94384517_94392369	+
11_95934453_95943860	+
12_104824073_104828664	+
13_36316324_36321264	+
13_42865080_42873158	+
14_52280716_52286570	+
14_61114582_61121488	+
16_8837970_8845472	+
17_35500761_35508355	+
17_43338415_43349017	+
17_80399793_80408186	+
2_172542090_172548758	+
2_222433748_222441169	+
2_38080799_38086512	+
2_64073266_64080444	+
2_6838341_6846883	+
2_98752840_98762005	+
3_46001398_46007906	+
3_46111370_46118653	+
3_46387405_46393402	+
4_102235266_102245925	+
4_184736174_184745240	+
4_74083501_74094041	+
4_88,442,632_88453881	+
5_126838561_126845494	+
6_137717275_137724946	+
6_47308178_47315993	+
7_22703357_22709314	+
7_43810662_43821357	+
7_65403284_65422188	+
8_24235764_24242893	+
8_64764925_64777239	+
9_35003407_35011008	+

## Sheet: Supplementary table 3
Supplementary Table 3: HERV loci with their neighboring loci which were expressed in activated cells.
Labels
.	chr2	5000767	5008271
NRIR	chr2	6819463	6840464
-/+	chr2	6838341	6846883
.	chr2	7872703	7878891
.	chr2	12569896	12574343
.	chr2	36599099	36608515
+/+	chr2	37124922	37137627
.	chr2	37382172	37386696
-/+	chr2	38080799	38086512
CYP1B1	chr2	38066973	38109902
.	chr2	40671992	40679001
.	chr2	41377832	41385713
.	chr2	41502500	41933319
.	chr2	57227379	57235200
+/+	chr2	58113431	58119130
.	chr2	58119130	58314209
.	chr2	60417618	60424938
.	chr2	62088709	62100497
.	chr2	63322226	63329541
.	chr2	63988511	63996440
-/+	chr2	64073266	64080444
PELI1	chr2	64092652	64144420
.	chr2	64886311	64899831
.	chr2	66243884	66249526
.	chr2	67330958	67339594
.	chr2	69789471	69799355
.	chr2	70620647	70625536
.	chr2	71020905	71024472
.	chr2	71046741	71050606
.	chr2	71157775	71165609
+/+	chr2	71388087	71395557
.	chr2	73627644	73640017
.	chr2	90143020	90151122
.	chr2	96217142	96223325
+/+	chr2	97821109	97829456
-/+	chr2	98752840	98762005
UNC50	chr2	99225042	99234978
.	chr2	99270798	99278498
.	chr2	99496767	99504336
.	chr2	100362942	100369057
.	chr2	123686838	123689815
MAP3K2	chr2	127298668	127388465
+/+	chr2	127369874	127377853
IWS1	chr2	127436207	127526886
.	chr2	127616424	127618909
.	chr2	128036580	128044455
.	chr2	129961896	129969685
.	chr2	132139786	132147993
.	chr2	134803885	134811555
.	chr2	136071819	136079325
+/+	chr2	142900243	142907915
+/+	chr2	142929043	142937291
.	chr2	146544822	146549792
.	chr2	146774666	146781265
.	chr2	170973732	170983386
.	chr2	171560035	171562107
.	chr2	172512572	172519738
-/+	chr2	172542090	172548758
PDK1	chr2	172555373	172608669
+/+	chr2	174202251	174216415
.	chr2	175325141	175326529
.	chr2	195334675	195340075
+/+	chr2	196123762	196133033
.	chr2	197578432	197587686
.	chr2	199179578	199186022
.	chr2	199246974	199255234
.	chr2	217590844	217592765
.	chr2	218108677	218122049
CXCR2	chr2	218125289	218137251
.	chr2	218169169	218179890
-/+	chr2	222433748	222441169
.	chr2	224223926	224230340
.	chr2	224296625	224304268
.	chr2	228299892	228309182
+/+	chr2	231091065	231101400
.	chr2	231401094	231409097
.	chr2	233213614	233217829
.	chr2	237606785	237615508
.	chr3	44329727	44340878
.	chr3	44542481	44550763
+/+	chr3	44855960	44861808
-/+	chr3	46001398	46007906
.	chr3	46046256	46054342
-/+	chr3	46111370	46118653
.	chr3	46244374	46252065
.	chr3	46329667	46332857
CCR2	chr3	46353864	46360940
CCR5	chr3	46370946	46376206
-/+	chr3	46387405	46393402
CCRL2	chr3	46407166	46412997
.	chr3	46417555	46423902
.	chr3	46426676	46433564
.	chr4	65807714	65815675
.	chr4	67266724	67281328
+/+	chr4	67450492	67463204
.	chr4	68029330	68036051
.	chr4	68570071	68576698
.	chr4	68578240	68581296
.	chr4	72925574	72933186
.	chr4	73357144	73370272
.	chr4	73665455	73671851
CXCL8	chr4	73740519	73743716
.	chr4	73949625	73952769
CXCL5	chr4	73995642	73998677
-/+	chr4	74083501	74094041
.	chr4	74434676	74440296
.	chr4	76042818	76050735
.	chr4	77392266	77400204
.	chr4	87397599	87407732
.	chr4	87921802	87927332
.	chr4	88342455	88349306
HERC6	chr4	88378739	88443097
-/+	chr4	88442632	88453881
.	chr4	89964783	89970379
.	chr4	90446529	90455373
.	chr4	91089123	91098058
.	chr4	101630839	101638436
.	chr4	101669090	101678357
.	chr4	101899963	101906852
-/+	chr4	102235266	102245925
.	chr4	103549495	103560707
.	chr4	103941481	103948508
.	chr4	103971058	103979131
.	chr4	182814309	182822012
.	chr4	182999700	183006175
-/+	chr4	184736174	184745240
ACSL1	chr4	184755595	184826818
.	chr4	184915777	184920994
.	chr4	185046624	185051532
.	chr4	186043577	186049597
.	chr10	86635826	86644397
.	chr10	89284719	89291763
+/+	chr10	89406287	89417471
.	chr10	90080050	90086792
.	chr10	90135148	90145087
.	chr10	90294973	90300740
+/+	chr10	90807287	90814529
.	chr10	91300601	91307220
-/+	chr10	94384517	94392369
TBC1D12	chr10	94402541	94536332
.	chr10	94763897	94773993
.	chr10	94834567	94841534
.	chr10	94991560	94998797
.	chr10	95717357	95724870
.	chr12	102660489	102666731
.	chr12	103222088	103229120
-/+	chr12	104824073	104828664
.	chr12	104943253	104944044
ALDH1L2	chr12	105019784	105107643
.	chr12	105302833	105309240
.	chr12	105309246	105313375
.	chr12	105604458	105610131
.	chr17	32964049	32974337
.	chr17	34183506	34192680
.	chr17	35296917	35316213
SLFN11	chr17	35350305	35373701
-/+	chr17	35500761	35508355
SLFN14	chr17	35543985	35560819
.	chr17	35551286	35552593
.	chr17	36466030	36475560
.	chr17	37330583	37336054
TMEM106A	chr17	43211835	43220041
+/+	chr17	43323162	43333941
-/+	chr17	43338415	43349017
LINC00910	chr17	43338741	43389226
.	chr17	43352786	43357982
.	chr17	43872266	43876352
.	chr17	49107829	49116242
.	chr17	54410396	54416984
.	chr17	55008204	55018728
.	chr17	55467893	55476522
+/+	chr17	74583314	74595968
.	chr17	74910073	74915347
.	chr17	75023737	75028744
GGA3	chr17	75236599	75262363
.	chr17	75252631	75258297
.	chr17	76606000	76611275
.	chr17	77167826	77175201
RNF213	chr17	80260852	80398794
-/+	chr17	80399793	80408186
ENDOV	chr17	80415165	80438086
+/+	chr17	80537009	80552020

## Sheet: Supplementary table 4
Supplementary Table 4: Total samples along with CD14 sequence reads and number of positive HERV loci used in this study.
Samples	CD14 reads	Number of poitive HERV loci
C1	125961006	0
C2	122040486	0
C3	73841076	0
C4	26760568	0
C5	148392462	0
C6	126561360	0
PBMC-Frozen-rep1a	39657812	0
PBMC-Frozen-rep1b	40375417	0
PBMC-Frozen-rep2a	41015142	0
PBMC-Frozen-rep2b	41784080	0
MM3001 Ctrl	22135345	0
MM3005 Ctrl	23097459	0
MM3008 Ctrl	3894748	0
MM3009 Ctrl	32873211	0
MM3012-Ctrl	3130992	0
MM3015 Ctrl	4886585	0
MM3016 Ctrl	10918488	0
MM3020 Ctrl	10033587	0
MM3038 Ctrl	12619763	0
MM3040 Ctrl	22618398	0
IVAR2	175460002	0
IVAR4	322713408	0
IVAR10	194863074	0
MM3001-4h	59183786	2
MM3001-24h	30287086	1
MM3001-72h	8699185	1
MM3005-4h	5514529	0
MM3005-24h	33040080	2
MM3012-4h	15461277	1
MM3012-24h	14170226	0
MM3012-72h	13639505	1
MM3016-4h	60885237	8
MM3016-24h	7529281	0
MM3016-72h	2209328	0
MM3038-4h	52089574	3
MM3038-24h	54444798	4
MM3038-72h	15616679	0
MM3008-4h	3591782	0
MM3008-24h	26261065	0
MM3008-72h	14659836	0
MM3009-24h	753794	0
MM3009-72h	591066	0
MM3015-4h	255672	0
MM3015-24h (No CD14 cell)	0	0
MM3020-4h	4123673	0
MM3020-24h	8422710	0
MM3020-72h	5673794	0
MM3040-4h	7098375	0
MM3040-24h	21866	0
MM3040-72h	10682576	0
72-0	103465784	4
72-7	26985578	0
79-0	696904	0
79-7	173197066	12
80-0	178469754	9
80-7	141668666	8
145-0	217992092	27
145-7	43459530	0
154-0	134547040	7
154-7	112265936	12
283-0	55339522	4
283-7	200443612	23
62-0	45926760	2
62-7	40879604	3
85-0 (No CD14 cell)	0	0
85-7	253767850	13
163-0	93682096	3
163-7	292445800	18
251-0	67211668	5
251-7	155919912	12
272-0	325887612	46
272-7	959098	0
276-0 (No CD14 cell)	0	0
276-7	23120174	1

## Sheet: Supplementary table 5
Supplementary Table 5: HERV loci used to create Venn diagram shown in Figure 3.
Sites	MVC unique	COVID unique
3_197242999_197248821	1	1
6_152490628_152497176	1	1
3_101692113_101701253	1	1
X_46478653_46490494	1	1
19_53469500_53482212	1	1
5_172397492_172401609	1	1
2_172542090_172548758	1	1
12_8556765_8562284	1	1
7_43853007_43866752	1	1
2_38080799_38086512	1	1
3_186865306_186875043	1	0
2_152175876_152180478	1	0
7_91447794_91454614	1	0
11_70209637_70220000	1	0
15_82487861_82503740	1	0
X_37478341_37484837	0	1
2_112039344_112044989	0	1
19_47047397_47055397	0	1
4_83201916_83208400	0	1
3_179055106_179062330	0	1
7_24789379_24795800	0	1
2_53755318_53760155	0	1
1_119164449_119171266	0	1
14_52280716_52286570	0	1
8_38081998_38091940	0	1
16_3079067_3081318	0	1
10_26988116_26999252	0	1
3_128854507_128860206	0	1
5_82969107_82975992	0	1
2_148253644_148259882	0	1
6_11102488_11111838	0	1
6_130192280_130199095	0	1
10_18570091_18577466	0	1
1_25588007_25604799	0	1
1_54630789_54639598	0	1
1_158947554_158959388	0	1
2_8893541_8903195	0	1
6_88404564_88419780	0	1
7_39753488_39764403	0	1
11_77548979_77563052	0	1
4_138927813_138934855	0	1
1_20153945_20160366	0	1
4_14169934_14175976	0	1
X_16038039_16051365	0	1
X_53160068_53162218	0	1
12_8319623_8324920	0	1
3_93938045_93955754	0	1
4_78713533_78719721	0	1
5_175991929_176006067	0	1
7_33158829_33174607	0	1
X_37451927_37461065	0	1
20_1728520_1733344	0	1
X_107052129_107054871	0	1
15_55304849_55312434	0	1
2_6838341_6846883	0	1
8_109301076_109307459	0	1
1_150650451_150657785	0	1
2_73687663_73699895	0	1
12_100159472_100166196	0	1
3_14225210_14230183	0	1
12_110403278_110411068	0	1
X_57219329_57223949	0	1
2_96217142_96223325	0	1
13_111189506_111199087	0	1
3_112413019_112423381	0	1
14_70536592_70544307	0	1
14_24009539_24015782	0	1
19_21412130_21418811	0	1
14_91225663_91226868	0	1
6_38616528_38624444	0	1
3_128836994_128842027	0	1
9_112391940_112399397	0	1
Y_13252526_13259365	0	1
11_95934453_95943860	0	1
9_35640303_35642827	0	1
12_64130613_64136206	0	1
9_90903903_90911679	0	1
10_45571381_45577314	0	1
15_51357586_51367580	0	1
4_82473316_82483151	0	1
1_247898555_247905892	0	1
21_32660558_32664759	0	1
12_29135981_29140551	0	1
3_149752187_149761298	0	1
3_4127290_4137307	0	1
19_52408080_52414733	0	1
7_138556757_138566149	0	1
7_35696137_35697017	0	1
Y_7392325_7401043	0	1
19_8379292_8386644	0	1
1_221947780_221958635	0	1
1_228947562_228951891	0	1
6_158296636_158303484	0	1
8_127431700_127440906	0	1
12_1711130_1715463	0	1
6_45236448_45241799	0	1
17_80399793_80408186	0	1
11_14524557_14527625	0	1
1_9086799_9096029	0	1
1_155622388_155626664	0	1
1_160687620_160690643	0	1
20_897123_903148	0	1
2_217590844_217592765	0	1
6_2310408_2317792	0	1
12_8787063_8796436	0	1
3_143797678_143805775	0	1
X_37465408_37473413	0	1
8_64764925_64777239	0	1
6_88662250_88670881	0	1
12_75371090_75377752	0	1
17_35500761_35508355	0	1
8_54070287_54074793	0	1
5_96164809_96172177	0	1
X_47285390_47294133	0	1
X_108139440_108148433	0	1
6_29875649_29881048	0	1
19_18577414_18587893	0	1
1_186512485_186523752	0	1

## Sheet: Supplementary table 6
Supplementary Table 6: HERV loci used to create Venn diagram shown in Figure 4.
(A)				(B)
Sites	COVID Control	MVC samples		Sites	MVC Control	COVID samples
2_62088709_62100497	1	1		3_129168484_129171834	1	1
21_42916752_42925759	1	1		15_82372395_82380476	1	1
5_82267545_82273706	1	1		19_58305376_58315652	1	1
16_20674232_20681995	1	1		19_36149711_36161023	1	1
8_144858914_144868670	1	1		12_42440798_42451511	1	1
10_95717357_95724870	1	1		11_121632565_121643491	1	1
4_139442391_139449817	1	1		10_35403059_35410120	1	1
13_36316324_36321264	1	1		14_73702885_73716167	1	1
X_74168248_74182990	1	1		2_127369874_127377853	1	1
1_246634726_246642803	1	1		2_142929043_142937291	1	1
22_16611311_16616782	1	1		1_169683481_169691301	1	1
11_4454468_4464776	1	1		1_207632284_207641252	1	1
2_69789471_69799355	1	1		14_75577963_75587648	1	1
13_99488623_99496752	1	1		7_64990354_65006746	1	1
19_9626251_9638082	1	1		2_97821109_97829456	1	1
4_55938234_55948225	1	1		5_76881215_76889560	1	1
22_39052277_39066270	1	1		11_10004936_10020706	1	1
3_107564214_107572787	1	1		19_53433374_53443110	1	1
13_19626059_19635907	1	1		7_30572444_30579657	1	1
19_9741761_9751748	1	1		1_150628158_150635776	1	1
5_131571797_131582180	1	1		3_193599955_193613333	1	1
14_50893356_50901034	1	1		11_60215181_60225509	1	1
1_155650287_155659631	1	1		7_77339936_77345880	1	1
2_63988511_63996440	1	1		2_71388087_71395557	1	1
13_40874209_40881161	1	1		14_92622416_92629608	1	1
15_76262993_76269672	1	1		7_135174032_135184466	1	1
9_94266123_94270214	1	1		10_108111049_108125395	1	1
22_42104460_42115918	1	1		8_102979372_102991718	1	1
2_233213614_233217829	1	1		3_119978069_119990309	1	1
3_32458603_32467714	1	1		6_158611702_158621178	1	1
3_128828221_128834858	1	1		10_20118009_20124934	1	1
17_80537009_80552020	1	1		3_112690298_112701577	1	1
17_75252631_75258297	1	1		3_32458603_32467714	1	1
1_37907864_37914094	1	1		3_107564214_107572787	1	1
19_53433374_53443110	1	1		19_38823107_38837433	1	1
14_53128744_53135507	1	1		16_35797698_35804523	1	1
17_77167826_77175201	1	1		4_153690316_153693920	1	1
14_59610764_59618496	1	1		17_43323162_43333941	1	1
Y_7377454_7388167	1	1		6_35561856_35567823	1	1
7_107383867_107391037	1	1		2_233213614_233217829	1	1
7_152027504_152035945	1	1		2_37124922_37137627	1	1
1_206052701_206058912	1	1		6_70436655_70448522	1	1
13_48056440_48062297	1	1		19_57896517_57903857	1	1
11_7513514_7520474	1	1		4_53236810_53255667	1	1
19_51976954_51992228	1	1		11_77856367_77862982	1	1
19_11942586_11948985	1	1		9_100139458_100146544	1	1
6_16455876_16464625	1	1		6_16455876_16464625	1	1
17_43323162_43333941	1	1		2_142900243_142907915	1	1
20_18518035_18522594	1	1		22_39052277_39066270	1	1
3_5140822_5149818	1	1		19_11942586_11948985	1	1
X_63426517_63434693	1	1		X_63426517_63434693	1	1
5_160116063_160131138	1	1		11_4454468_4464776	1	1
1_183613209_183622443	1	1		5_160116063_160131138	1	1
1_247354309_247363372	1	1		13_40874209_40881161	1	1
12_111816237_111825646	1	1		2_69789471_69799355	1	1
11_77856367_77862982	1	1		2_62088709_62100497	1	1
9_100139458_100146544	1	1		2_26297920_26306401	1	1
20_41594585_41602330	1	1		12_9959545_9968656	1	1
5_76909227_76912976	1	1		19_20769293_20780609	1	1
2_231091065_231101400	1	1		10_89406287_89417471	1	1
13_76983509_76993630	1	1		1_247354309_247363372	1	1
6_70436655_70448522	1	1		9_92071887_92078398	1	1
5_143088590_143095011	1	1		3_128828221_128834858	1	1
14_30965848_30972548	1	1		2_174202251_174216415	1	1
10_108111049_108125395	1	1		19_55006827_55012423	1	1
5_76881215_76889560	1	1		3_128919295_128929231	1	1
2_71388087_71395557	1	1		5_76909227_76912976	1	1
16_35797698_35804523	1	1		1_235670260_235675550	1	1
11_34897253_34907021	1	1		20_49281127_49287343	1	1
2_97821109_97829456	1	1		Y_7377454_7388167	1	1
4_153690316_153693920	1	1		Y_13282561_13289605	1	1
19_57896517_57903857	1	1		4_54020047_54025559	1	1
2_142900243_142907915	1	1		12_111816237_111825646	1	1
11_74869433_74884487	1	1		3_120038401_120045736	1	1
3_128919295_128929231	1	1		14_59610764_59618496	1	1
9_92071887_92078398	1	1		9_94266123_94270214	1	1
1_235670260_235675550	1	1		14_50893356_50901034	1	1
19_55006827_55012423	1	1		11_74869433_74884487	1	1
7_77339936_77345880	1	1		14_53128744_53135507	1	1
2_174202251_174216415	1	1		5_143088590_143095011	1	1
2_142929043_142937291	1	1		11_34897253_34907021	1	1
11_60215181_60225509	1	1		17_77167826_77175201	1	1
7_135174032_135184466	1	1		14_30965848_30972548	1	1
10_20118009_20124934	1	1		1_48437943_48446631	1	1
3_119978069_119990309	1	1		7_29636374_29646231	1	1
10_35403059_35410120	1	1		15_42884919_42890353	1	1
1_150628158_150635776	1	1		13_48056440_48062297	1	1
3_193599955_193613333	1	1		6_32471840_32481344	1	1
14_92622416_92629608	1	1		Y_13435166_13443256	1	1
8_102979372_102991718	1	1		X_74168248_74182990	1	1
6_158611702_158621178	1	1		1_156180077_156187897	1	1
20_49281127_49287343	1	1		7_107383867_107391037	1	1
4_54020047_54025559	1	1		4_67450492_67463204	1	1
14_75577963_75587648	1	1		5_82267545_82273706	1	1
3_129168484_129171834	1	1		5_80891239_80901510	1	1
15_82372395_82380476	1	1		5_131571797_131582180	1	1
19_58305376_58315652	1	1		16_20674232_20681995	1	1
19_36149711_36161023	1	1		19_52898514_52905434	1	1
12_42440798_42451511	1	1		17_11971743_11978102	1	1
11_121632565_121643491	1	1		3_87927736_87943931	1	1
14_73702885_73716167	1	1		3_48272764_48278859	1	1
2_127369874_127377853	1	1		1_84185856_84193548	1	1
1_169683481_169691301	1	1		19_55122248_55128004	1	1
1_207632284_207641252	1	1		2_96217142_96223325	0	1
7_64990354_65006746	1	1		6_29875649_29881048	0	1
11_10004936_10020706	1	1		19_18577414_18587893	0	1
7_30572444_30579657	1	1		1_186512485_186523752	0	1
3_112690298_112701577	1	1		13_76983509_76993630	0	1
19_38823107_38837433	1	1		1_183613209_183622443	0	1
2_37124922_37137627	1	1		17_80537009_80552020	0	1
19_35359911_35373068	0	1		22_42104460_42115918	0	1
2_172542090_172548758	0	1		19_52620841_52627302	0	1
2_152175876_152180478	0	1		3_5140822_5149818	0	1
17_74583314_74595968	0	1		11_7513514_7520474	0	1
X_46478653_46490494	0	1		1_206052701_206058912	0	1
18_80023868_80033162	0	1		17_74583314_74595968	0	1
5_80891239_80901510	0	1		22_16611311_16616782	0	1
6_47308178_47315993	0	1		19_51804687_51811880	0	1
2_58113431_58119130	0	1		3_9841749_9854710	0	1
19_11853296_11860978	0	1		6_158156791_158169360	0	1
8_17907210_17916624	0	1		2_152701398_152709042	0	1
11_70209637_70220000	0	1		5_10716139_10724937	0	1
6_152490628_152497176	0	1		6_118574055_118578291	0	1
12_8556765_8562284	0	1		6_118617101_118626810	0	1
3_101692113_101701253	0	1		4_71031762_71037274	0	1
8_73821863_73822603	0	1		1_37907864_37914094	0	1
9_131546098_131553142	0	1		17_75252631_75258297	0	1
3_142438177_142443654	0	1		19_53469500_53482212	0	1
1_48437943_48446631	0	1		3_128836994_128842027	0	1
3_197242999_197248821	0	1		3_197242999_197248821	0	1
14_73126644_73134839	0	1		7_43853007_43866752	0	1
15_34154888_34161933	0	1		17_80399793_80408186	0	1
19_53469500_53482212	0	1		X_46478653_46490494	0	1
Y_13282561_13289605	0	1		1_246634726_246642803	0	1
3_120038401_120045736	0	1		3_128854507_128860206	0	1
4_53236810_53255667	0	1		21_42916752_42925759	0	1
7_43853007_43866752	0	1		7_152027504_152035945	0	1
15_89232354_89239939	0	1		2_231091065_231101400	0	1
9_131680372_131686728	0	1		14_73126644_73134839	0	1
7_91447794_91454614	0	1		3_142438177_142443654	0	1
19_54894290_54900597	0	1		X_44999285_45006625	0	1
20_34126942_34136578	0	1		8_41590932_41598326	0	1
3_186865306_186875043	0	1		20_41594585_41602330	0	1
2_38080799_38086512	0	1		4_184736174_184745240	0	1
15_42884919_42890353	0	1		4_55938234_55948225	0	1
X_44999285_45006625	0	1		18_13700698_13707821	0	1
8_41590932_41598326	0	1		11_62368489_62383091	0	1
4_184736174_184745240	0	1		19_51976954_51992228	0	1
6_35561856_35567823	0	1		1_155650287_155659631	0	1
19_15828860_15837304	1	0		15_89232354_89239939	0	1
14_69809151_69819704	1	0		19_9626251_9638082	0	1
16_8837970_8845472	1	0		4_139442391_139449817	0	1
15_49831192_49843599	1	0		13_99488623_99496752	0	1
15_92207153_92214974	1	0		19_35359911_35373068	0	1
X_74121598_74130555	1	0		20_18518035_18522594	0	1
19_20769293_20780609	1	0		9_131680372_131686728	0	1
6_118617101_118626810	1	0		15_34154888_34161933	0	1
4_71031762_71037274	1	0		13_19626059_19635907	0	1
19_52898514_52905434	1	0		19_9741761_9751748	0	1
17_11971743_11978102	1	0		15_76262993_76269672	0	1
19_23340354_23353938	1	0		2_63988511_63996440	0	1
20_41684923_41695822	1	0		2_58113431_58119130	0	1
3_44855960_44861808	1	0		10_95717357_95724870	0	1
6_24667710_24680423	1	0		8_144858914_144868670	0	1
7_64679994_64686561	1	0		8_145055668_145066696	0	1
6_118579851_118590655	1	0		19_11853296_11860978	0	1
Y_13339216_13346091	1	0		12_94355583_94362873	0	1
11_60185434_60193210	1	0		14_106836378_106845737	0	1
5_118948083_118952819	1	0		7_107093493_107108826	0	1
11_68867422_68874590	1	0		4_3046336_3056570	0	1
2_170973732_170983386	1	0		19_52649615_52653116	0	1
11_62368489_62383091	1	0		16_25140796_25149484	0	1
14_106836378_106845737	1	0		9_35019245_35025461	0	1
5_1577340_1585389	1	0		19_23340354_23353938	0	1
16_2660501_2669985	1	0		8_122830088_122836718	0	1
3_48272764_48278859	1	0		11_17370179_17379293	0	1
19_36323747_36332422	1	0		12_26777172_26782083	0	1
19_52300606_52307977	1	0		19_57487176_57500813	0	1
10_120844912_120851580	1	0		1_143764839_143778331	0	1
1_169661627_169670891	1	0		1_19267275_19283509	0	1
15_101072780_101079317	1	0		11_58769830_58777331	0	1
X_136923425_136936654	1	0		13_27212361_27220509	0	1
1_143764839_143778331	1	0		15_101072780_101079317	0	1
11_94650030_94657830	1	0		16_2660501_2669985	0	1
19_51804687_51811880	1	0		19_36323747_36332422	0	1
11_17370179_17379293	1	0		19_52300606_52307977	0	1
13_27212361_27220509	1	0		19_54761611_54778649	0	1
16_21629613_21637525	1	0		2_88876862_88890156	0	1
2_196123762_196133033	1	0		3_44329727_44340878	0	1
19_52627907_52636164	1	0		3_44855960_44861808	0	1
12_88173234_88183818	1	0		3_78581208_78588919	0	1
14_92041754_92049863	1	0		4_88442632_88453881	0	1
1_6560513_6570438	1	0		5_59301789_59315633	0	1
17_43338415_43349017	1	0		6_24667710_24680423	0	1
19_43321083_43329393	1	0		7_64679994_64686561	0	1
6_158156791_158169360	1	0		1_94445505_94448856	0	1
11_58769830_58777331	1	0		10_17010206_17018765	0	1
3_44329727_44340878	1	0		10_89284719_89291763	0	1
6_32471840_32481344	1	0		11_94650030_94657830	0	1
19_57487176_57500813	1	0		12_9832950_9837802	0	1
3_9841749_9854710	1	0		16_30859668_30865380	0	1
10_89406287_89417471	1	0		19_15828860_15837304	0	1
				3_72023116_72028917	0	1
				5_242214_247919	0	1
				5_71571926_71578401	0	1
				6_118579851_118590655	0	1
				6_16259014_16264895	0	1
				6_57069286_57080996	0	1
				7_150583140_150609982	0	1
				8_53731263_53737231	0	1
				8_97175021_97180753	0	1
				9_133031012_133037385	0	1
				Y_13339216_13346091	0	1
				Y_21035959_21045092	0	1
				12_7588229_7607747	0	1
				10_120844912_120851580	0	1
				12_10360360_10370314	0	1
				16_21629613_21637525	0	1
				18_46868451_46877781	0	1
				19_43321083_43329393	0	1
				2_196123762_196133033	0	1
				3_46387405_46393402	0	1
				5_118948083_118952819	0	1
				11_68867422_68874590	0	1
				5_1577340_1585389	0	1
				X_136923425_136936654	0	1
				19_52627907_52636164	0	1
				12_88173234_88183818	0	1
				14_92041754_92049863	0	1
				14_69809151_69819704	0	1
				16_8837970_8845472	0	1
				15_49831192_49843599	0	1
				X_74121598_74130555	0	1
				2_172542090_172548758	0	1
				1_25588007_25604799	0	1
				1_158947554_158959388	0	1
				7_24789379_24795800	0	1
				10_18570091_18577466	0	1
				1_54630789_54639598	0	1
				12_64130613_64136206	0	1
				9_90903903_90911679	0	1
				1_119164449_119171266	0	1
				8_109301076_109307459	0	1
				11_95934453_95943860	0	1
				4_83201916_83208400	0	1
				16_3079067_3081318	0	1
				5_172397492_172401609	0	1
				6_152490628_152497176	0	1
				12_8556765_8562284	0	1
				5_82969107_82975992	0	1
				2_53755318_53760155	0	1
				X_37478341_37484837	0	1
				2_8893541_8903195	0	1
				14_52280716_52286570	0	1
				19_47047397_47055397	0	1
				8_38081998_38091940	0	1
				6_130192280_130199095	0	1
				3_179055106_179062330	0	1
				6_88404564_88419780	0	1
				8_54070287_54074793	0	1
				7_39753488_39764403	0	1
				11_77548979_77563052	0	1
				4_138927813_138934855	0	1
				6_11102488_11111838	0	1
				1_20153945_20160366	0	1
				4_14169934_14175976	0	1
				X_16038039_16051365	0	1
				X_53160068_53162218	0	1
				12_8319623_8324920	0	1
				3_93938045_93955754	0	1
				4_78713533_78719721	0	1
				13_111189506_111199087	0	1
				2_6838341_6846883	0	1
				5_175991929_176006067	0	1
				7_33158829_33174607	0	1
				X_37451927_37461065	0	1
				20_1728520_1733344	0	1
				X_107052129_107054871	0	1
				6_45236448_45241799	0	1
				3_112413019_112423381	0	1
				5_96164809_96172177	0	1
				X_47285390_47294133	0	1
				X_108139440_108148433	0	1
				10_45571381_45577314	0	1
				2_148253644_148259882	0	1
				6_158296636_158303484	0	1
				8_127431700_127440906	0	1
				6_38616528_38624444	0	1
				9_112391940_112399397	0	1
				X_57219329_57223949	0	1
				6_88662250_88670881	0	1
				12_75371090_75377752	0	1
				17_35500761_35508355	0	1
				2_112039344_112044989	0	1
				8_64764925_64777239	0	1
				2_38080799_38086512	0	1
				Y_13252526_13259365	0	1
				12_1711130_1715463	0	1
				3_101692113_101701253	0	1
				10_26988116_26999252	0	1
				7_35696137_35697017	0	1
				15_55304849_55312434	0	1
				Y_7392325_7401043	0	1
				19_8379292_8386644	0	1
				1_221947780_221958635	0	1
				1_228947562_228951891	0	1
				14_70536592_70544307	0	1
				1_150650451_150657785	0	1
				14_24009539_24015782	0	1
				4_82473316_82483151	0	1
				1_247898555_247905892	0	1
				11_14524557_14527625	0	1
				1_9086799_9096029	0	1
				9_35640303_35642827	0	1
				1_155622388_155626664	0	1
				1_160687620_160690643	0	1
				20_897123_903148	0	1
				2_217590844_217592765	0	1
				6_2310408_2317792	0	1
				12_8787063_8796436	0	1
				3_143797678_143805775	0	1
				X_37465408_37473413	0	1
				19_52408080_52414733	0	1
				7_138556757_138566149	0	1
				21_32660558_32664759	0	1
				12_29135981_29140551	0	1
				3_149752187_149761298	0	1
				3_4127290_4137307	0	1
				19_21412130_21418811	0	1
				14_91225663_91226868	0	1
				2_73687663_73699895	0	1
				12_100159472_100166196	0	1
				3_14225210_14230183	0	1
				12_110403278_110411068	0	1
				18_80023868_80033162	1	0
				8_73821863_73822603	1	0

## Sheet: Supplementary table 7
Supplementary Table 7: Presence and absence of HERV loci observed in all samples used in this study.
GRCh38 (ERVmap) - CD14 cells	C1	C2	C3	C4	C5	C6	PBMC-Frozen-rep1a	PBMC-Frozen-rep1b	PBMC-Frozen-rep2a	PBMC-Frozen-rep2b	MM3001 Ctrl	MM3005 Ctrl	MM3008 Ctrl	MM3009 Ctrl	MM3012-Ctrl	MM3015 Ctrl	MM3016 Ctrl	MM3020 Ctrl	MM3038 Ctrl	MM3040 Ctrl	IVAR2	IVAR4	IVAR10	72-0	72-7	79-0	79-7	80-0	80-7	145-0	145-7	154-0	154-7	283-0	283-7	62-0	62-7	85-0 (NA)	85-7	163-0	163-7	251-0	251-7	272-0	272-7	276-0 (NA)	276-7	MM3001-4h	MM3001-24h
2_96217142_96223325	-	-	-	-	-	-	-	-	-	-	-	-	-	-	-	-	-	-	-	-	-	-	-	+	-	-	+	-	-	+	-	-	-	-	-	-	+	-	-	-	+	-	-	-	-	-	-	-	-
6_29875649_29881048	-	-	-	-	-	-	-	-	-	-	-	-	-	-	-	-	-	-	-	-	-	-	-	+	-	-	-	-	-	-	-	-	-	-	-	-	-	-	-	-	-	-	-	-	-	-	-	-	-
19_18577414_18587893	-	-	-	-	-	-	-	-	-	-	-	-	-	-	-	-	-	-	-	-	-	-	-	+	-	-	-	-	-	-	-	-	-	-	-	-	-	-	-	-	-	-	-	-	-	-	-	-	-
1_186512485_186523752	-	-	-	-	-	-	-	-	-	-	-	-	-	-	-	-	-	-	-	-	-	-	-	+	-	-	-	-	-	-	-	-	-	-	-	-	-	-	-	-	-	-	-	-	-	-	-	-	-
3_129168484_129171834	+	+	+	+	+	+	+	+	+	+	+	+	+	+	+	+	+	+	+	+	+	+	+	+	+	-	+	+	+	+	+	+	+	+	+	+	+	-	+	+	+	+	+	+	-	-	+	+	+
15_82372395_82380476	+	+	+	+	+	+	+	+	+	+	+	+	+	+	+	+	+	+	+	+	+	+	+	+	+	+	+	+	+	+	+	+	+	+	+	+	+	-	+	+	+	+	+	+	+	-	+	+	+
19_58305376_58315652	+	+	+	+	+	+	+	+	+	+	+	+	+	+	-	-	+	+	+	+	+	+	+	+	-	-	+	+	+	+	+	+	+	+	+	+	+	-	+	+	+	+	+	+	-	-	+	+	+
19_36149711_36161023	+	+	+	+	+	+	+	+	+	+	+	+	+	+	-	+	+	+	+	+	+	+	+	+	+	-	+	+	+	+	+	+	+	+	+	+	+	-	+	+	+	+	+	+	-	-	+	+	+
12_42440798_42451511	+	+	+	+	+	+	+	+	+	+	+	+	+	+	+	+	+	+	+	+	+	+	+	+	+	-	+	+	+	+	+	+	+	+	+	+	+	-	+	+	+	+	+	+	-	-	+	+	+
11_121632565_121643491	+	+	+	+	+	+	+	+	+	+	+	+	+	+	+	+	+	+	+	+	+	+	+	+	+	-	+	+	+	+	+	+	+	+	+	+	+	-	+	+	+	+	+	+	-	-	+	+	+
10_35403059_35410120	+	+	+	-	+	+	-	-	+	+	+	+	+	+	+	+	+	+	+	+	+	+	+	+	+	-	+	+	+	+	+	+	+	+	+	-	+	-	+	+	+	+	+	+	-	-	-	+	+
14_73702885_73716167	+	+	+	+	+	+	+	+	+	+	+	+	+	-	+	-	+	-	+	+	+	+	+	+	+	-	+	+	+	+	+	+	+	+	+	+	+	-	+	+	+	+	+	+	-	-	+	+	+
2_127369874_127377853	+	+	+	+	+	+	+	+	+	+	+	+	+	+	-	-	+	-	+	+	+	+	+	+	-	-	+	+	+	+	+	+	+	+	+	-	+	-	+	+	+	+	+	+	-	-	-	+	+
2_142929043_142937291	+	+	-	-	+	-	+	+	+	+	+	+	-	+	-	+	+	+	+	+	+	+	+	+	+	-	+	+	+	+	+	+	+	+	+	+	+	-	+	+	+	+	+	+	-	-	-	+	+
1_169683481_169691301	+	+	+	+	+	+	+	+	+	+	+	+	-	+	-	+	+	-	+	+	+	+	+	+	+	-	+	+	+	+	+	+	+	+	+	+	+	-	+	+	+	+	+	+	-	-	+	+	+
1_207632284_207641252	+	+	+	+	+	+	+	+	+	+	+	+	+	+	-	+	+	+	+	+	+	+	+	+	-	-	+	+	+	+	+	+	+	+	+	+	+	-	+	+	+	+	+	+	-	-	+	+	+
14_75577963_75587648	+	+	-	+	+	+	-	-	-	-	-	+	-	-	-	-	-	-	-	-	+	+	+	+	-	-	+	+	+	+	+	+	+	+	+	+	+	-	+	+	+	+	+	+	-	-	+	+	+
7_64990354_65006746	+	+	+	+	+	+	+	+	+	+	+	+	+	+	-	-	+	+	-	+	+	+	+	+	+	-	+	+	+	+	+	+	+	+	+	+	+	-	+	+	+	+	+	+	-	-	+	+	+
2_97821109_97829456	+	+	+	+	+	+	+	+	+	+	+	+	-	+	-	-	-	-	-	+	+	+	+	+	+	-	+	+	+	+	-	+	+	+	+	+	+	-	+	+	+	+	+	+	-	-	+	+	+
5_76881215_76889560	+	+	+	-	+	+	-	-	-	-	+	+	+	+	-	+	+	+	+	+	+	+	-	+	+	-	+	+	+	+	-	+	+	+	+	-	+	-	+	-	+	-	+	+	-	-	-	+	+
11_10004936_10020706	+	+	+	+	+	+	-	-	-	-	-	+	-	+	-	-	+	-	-	+	+	+	+	+	-	-	+	+	+	+	+	+	+	+	+	-	-	-	+	+	+	+	+	+	-	-	-	+	+
19_53433374_53443110	-	+	-	-	+	+	-	-	-	-	+	+	-	+	-	-	-	+	+	-	+	+	+	+	-	-	+	+	+	+	-	+	+	-	+	-	-	-	+	-	+	-	+	+	-	-	-	+	+
7_30572444_30579657	+	+	+	+	+	+	+	+	+	+	+	+	-	+	-	-	-	-	+	+	+	+	+	+	+	-	+	+	+	+	+	+	+	+	+	+	+	-	+	+	+	-	+	+	-	-	+	+	+
1_150628158_150635776	+	+	+	-	+	+	+	+	+	+	+	+	+	+	-	-	-	+	+	+	+	+	+	+	-	-	+	+	+	+	-	+	+	+	+	+	-	-	+	-	+	+	+	+	-	-	+	+	+
3_193599955_193613333	+	+	+	-	+	+	-	-	+	+	+	+	-	+	-	-	-	-	-	+	+	+	+	+	-	-	+	+	+	+	-	+	-	+	+	+	+	-	+	+	+	+	+	+	-	-	-	+	+
11_60215181_60225509	+	+	-	-	+	+	-	-	+	+	+	+	-	+	-	-	-	-	+	+	+	+	+	+	-	-	+	+	+	+	+	+	+	+	+	+	-	-	+	+	+	+	+	+	-	-	+	+	+
7_77339936_77345880	+	-	-	-	+	+	-	-	-	-	+	+	-	+	-	-	-	+	+	+	-	+	+	+	-	-	+	+	+	+	-	-	+	-	+	-	-	-	+	+	+	-	+	+	-	-	-	+	+
2_71388087_71395557	+	+	+	-	+	+	-	-	-	-	+	+	-	+	-	-	-	-	-	+	+	+	+	+	-	-	+	+	-	+	-	+	+	+	+	-	-	-	+	+	+	+	+	+	-	-	+	+	+
14_92622416_92629608	+	+	+	-	+	+	-	-	-	-	+	+	-	+	-	-	+	-	+	+	+	+	+	+	-	-	+	+	+	+	+	+	+	+	+	-	-	-	+	+	+	+	+	+	-	-	-	+	+
7_135174032_135184466	+	+	-	-	+	+	-	-	-	-	+	+	-	+	-	-	-	+	+	+	+	+	-	+	-	-	+	-	+	+	-	+	+	+	+	-	-	-	+	-	+	-	+	+	-	-	-	+	+
10_108111049_108125395	-	+	-	-	+	+	-	-	-	-	+	+	-	+	-	+	-	-	+	+	+	+	+	+	-	-	+	+	+	+	-	+	+	+	+	-	-	-	+	+	+	-	+	+	-	-	-	+	+
8_102979372_102991718	+	+	+	-	+	+	+	+	+	+	-	-	+	+	+	-	-	-	+	+	+	+	+	+	-	-	+	+	-	+	-	+	+	+	+	-	+	-	+	+	+	+	+	+	-	-	+	+	+
3_119978069_119990309	-	+	+	-	+	+	-	-	-	-	+	+	-	+	-	-	-	-	+	+	+	+	+	+	+	-	-	+	+	+	-	+	-	+	-	-	-	-	+	+	+	-	+	+	-	-	-	+	+
6_158611702_158621178	+	+	+	-	+	+	-	-	-	-	+	+	-	+	-	-	-	-	-	+	+	+	-	+	-	-	+	+	+	+	-	+	+	+	+	-	-	-	+	+	+	+	+	+	-	-	-	+	+
10_20118009_20124934	+	+	-	-	+	+	-	-	-	-	-	+	-	+	-	-	-	-	-	+	+	+	+	+	-	-	+	+	+	-	+	+	-	-	+	-	-	-	-	-	+	-	-	+	-	-	-	+	+
3_112690298_112701577	+	+	+	+	+	+	-	-	-	-	-	-	-	+	-	-	-	-	-	+	+	+	+	+	+	-	+	+	+	+	+	+	+	+	+	+	-	-	+	+	+	+	+	+	-	-	-	+	+
3_32458603_32467714	+	+	-	-	-	+	-	-	-	-	+	+	-	+	-	-	+	-	-	+	+	+	-	+	-	-	-	+	-	+	-	+	+	-	+	-	-	-	+	+	+	-	+	+	-	-	-	+	+
3_107564214_107572787	-	-	-	-	+	-	-	-	-	-	+	+	-	+	-	-	-	-	-	+	+	+	+	+	-	-	-	-	-	+	+	+	-	+	-	-	-	-	+	+	+	-	+	+	-	-	-	+	+
19_38823107_38837433	+	+	+	+	+	+	+	+	+	+	+	+	-	+	-	-	-	-	-	-	+	+	+	+	+	-	+	+	+	+	+	+	+	+	+	+	+	-	+	+	+	+	+	+	-	-	+	+	+
16_35797698_35804523	+	+	+	-	+	+	-	-	-	-	+	+	-	+	-	-	-	-	-	-	+	+	+	+	-	-	+	+	+	+	-	+	+	+	+	+	-	-	+	+	+	+	+	+	-	-	+	+	+
4_153690316_153693920	+	+	+	+	+	+	-	-	-	-	-	+	-	+	-	-	-	-	-	-	+	+	+	+	-	-	+	+	+	+	+	+	+	+	+	+	-	-	+	+	+	-	+	+	-	-	-	+	+
17_43323162_43333941	-	+	-	-	+	+	-	-	-	-	-	-	-	+	-	-	-	-	-	-	+	+	+	+	-	-	+	+	+	+	+	+	+	-	+	-	-	-	+	+	+	+	+	+	-	-	-	+	+
6_35561856_35567823	-	-	-	-	-	-	-	-	-	-	-	+	-	-	-	-	-	-	-	-	-	+	-	+	-	-	-	+	+	+	+	-	-	+	+	-	-	-	+	-	+	-	+	+	-	-	-	+	+
13_76983509_76993630	-	+	+	-	+	-	+	+	+	+	-	-	-	-	-	-	-	-	-	-	+	+	+	+	-	-	+	+	+	+	-	+	+	-	+	-	+	-	+	-	+	-	+	+	-	-	-	+	+
2_233213614_233217829	-	-	+	-	+	+	-	-	-	-	+	+	-	+	-	-	-	-	-	+	+	+	+	+	-	-	-	+	+	+	-	+	+	+	+	-	-	-	+	+	+	+	-	+	-	-	-	-	+
2_37124922_37137627	+	+	+	+	+	+	-	-	-	-	+	+	-	+	-	-	-	-	+	+	+	+	+	+	-	-	+	+	+	+	+	+	+	+	+	+	+	-	+	+	+	+	+	+	-	-	+	+	-
6_70436655_70448522	-	-	-	-	+	+	-	-	-	-	-	+	-	+	-	-	-	-	-	+	+	+	+	+	-	-	-	+	+	+	-	+	+	-	+	-	-	-	-	-	+	-	+	+	-	-	-	+	-
19_57896517_57903857	+	+	+	+	+	+	-	-	-	-	+	-	-	+	-	-	-	-	-	+	+	+	+	+	-	-	-	+	-	+	-	+	+	-	+	-	-	-	+	+	+	-	+	+	-	-	-	+	-
4_53236810_53255667	-	-	-	-	-	-	-	-	-	-	-	-	-	+	-	-	-	-	-	+	-	+	-	+	-	-	-	+	+	-	-	+	-	-	+	-	-	-	+	-	+	-	-	+	-	-	-	+	-
11_77856367_77862982	+	-	-	-	-	+	-	-	-	-	-	+	-	+	-	-	-	-	-	-	+	+	+	+	-	-	-	+	+	+	+	+	+	+	+	-	-	-	+	-	+	-	+	+	-	-	-	+	-
9_100139458_100146544	-	+	-	-	-	+	-	-	-	-	-	-	-	+	-	-	-	-	-	-	-	+	-	+	-	-	-	+	-	+	-	-	-	+	+	-	-	-	+	-	+	-	+	-	-	-	-	+	-
6_16455876_16464625	-	-	-	-	+	+	-	-	-	-	-	-	-	+	-	-	-	-	-	-	-	+	-	+	-	-	+	+	+	+	-	+	+	-	-	-	-	-	+	+	+	-	+	+	-	-	+	+	-
2_142900243_142907915	+	-	-	-	+	+	-	-	+	+	-	+	-	-	-	-	-	-	-	-	+	+	+	+	-	-	+	-	+	+	-	+	-	-	+	-	-	-	-	+	+	-	+	+	-	-	-	+	-
22_39052277_39066270	+	+	-	-	-	+	-	-	-	-	-	-	-	+	-	-	-	-	-	-	+	+	+	+	-	-	+	+	+	+	-	+	+	-	+	-	+	-	-	-	+	-	+	+	-	-	-	+	-
19_11942586_11948985	+	+	+	-	+	+	-	-	-	-	-	-	-	+	-	-	-	-	-	-	+	+	+	+	+	-	+	+	+	+	-	+	+	-	+	-	-	-	+	-	+	-	+	+	-	-	+	+	-
1_183613209_183622443	+	+	+	-	-	-	-	-	-	-	-	-	-	-	-	-	-	-	-	-	-	-	+	+	-	-	+	+	-	+	-	-	-	-	+	-	-	-	+	+	+	-	-	+	-	-	+	+	-
17_80537009_80552020	+	+	+	+	+	+	-	-	-	-	-	-	-	-	-	-	-	-	-	-	+	+	+	+	-	-	+	+	-	+	-	+	-	+	+	+	-	-	+	-	+	-	+	+	-	-	-	+	-
X_63426517_63434693	+	+	+	-	+	+	-	-	+	-	-	-	-	+	-	-	-	-	-	+	+	+	+	+	-	-	+	+	+	+	-	+	+	+	+	-	+	-	+	-	+	-	+	+	-	-	+	-	-
11_4454468_4464776	+	-	+	-	+	+	-	-	-	-	-	-	-	-	-	-	-	-	-	+	-	+	+	+	-	-	+	-	-	+	+	+	-	+	+	+	-	-	+	-	+	+	+	+	-	-	-	-	-
5_160116063_160131138	+	+	+	+	+	+	-	-	-	+	-	-	-	+	-	-	-	+	-	-	+	+	+	+	+	-	+	+	+	+	+	-	+	-	+	-	-	-	+	-	+	+	+	+	-	-	+	-	-
22_42104460_42115918	-	+	-	-	+	+	-	-	-	-	-	-	-	-	-	-	-	-	-	-	+	+	+	+	-	-	+	+	+	+	-	-	+	-	+	-	-	-	+	-	+	-	-	+	-	-	-	-	-
19_52620841_52627302	+	-	+	-	-	+	-	-	-	-	-	-	-	-	-	-	-	-	-	-	+	+	+	+	-	-	-	+	-	+	-	-	+	-	+	-	-	-	-	-	+	-	+	+	-	-	-	-	-
3_5140822_5149818	-	+	+	-	+	+	-	-	-	+	-	-	-	-	-	-	-	-	-	-	+	+	+	+	-	-	+	+	+	+	+	+	-	+	+	+	+	-	+	+	+	-	-	+	-	-	-	-	-
11_7513514_7520474	+	+	-	-	+	+	+	+	-	-	-	-	-	-	-	-	-	-	-	-	+	+	+	+	-	-	+	+	+	+	-	+	+	-	+	-	-	-	+	-	+	+	+	+	-	-	-	-	-
1_206052701_206058912	-	-	+	-	-	-	-	-	+	-	-	-	-	-	-	-	-	-	-	-	-	-	-	+	-	-	-	-	-	-	-	-	-	-	-	-	-	-	-	-	-	-	+	+	-	-	-	-	-
13_40874209_40881161	+	-	-	-	+	-	-	-	-	-	-	-	-	+	-	-	-	-	-	-	+	+	+	+	-	-	-	-	+	-	-	+	-	-	+	-	-	-	+	+	+	-	-	+	-	-	-	-	-
2_69789471_69799355	+	+	+	+	+	+	-	-	-	-	+	-	-	+	-	-	-	-	-	-	+	-	+	+	-	-	+	+	+	+	-	+	+	+	+	-	-	-	+	+	+	+	+	+	-	-	-	-	-
2_62088709_62100497	+	-	-	-	-	-	-	-	-	-	-	-	-	+	-	-	-	-	-	-	+	-	-	+	-	-	+	+	-	+	-	+	-	+	+	-	-	-	+	-	+	-	+	-	-	-	-	-	-
2_26297920_26306401	-	-	-	-	-	+	-	-	-	-	-	-	-	+	-	-	-	-	-	-	-	+	-	+	-	-	-	-	-	+	-	+	+	-	+	-	-	-	+	-	+	-	+	+	-	-	+	-	-
17_74583314_74595968	-	-	-	-	-	-	-	-	-	-	-	-	-	-	-	-	-	-	-	-	+	+	+	+	-	-	-	+	-	+	-	-	-	-	-	-	-	-	-	-	+	-	+	+	-	-	-	-	-
22_16611311_16616782	-	+	-	-	+	-	-	-	-	-	-	-	-	-	-	-	-	-	-	-	+	+	+	+	-	-	+	+	+	-	-	-	+	+	+	-	-	-	+	+	+	-	+	+	-	-	+	-	-
12_9959545_9968656	-	-	-	-	-	-	-	-	-	-	-	-	-	+	-	-	-	-	-	-	-	-	-	+	-	-	-	-	-	+	-	-	+	-	-	-	-	-	+	-	-	-	+	-	-	-	-	-	-
19_20769293_20780609	+	-	-	-	-	+	-	-	-	-	-	-	-	+	-	-	-	-	-	-	+	-	+	+	+	-	+	-	-	+	-	-	-	-	-	-	-	-	-	-	-	-	-	+	-	-	-	-	-
10_89406287_89417471	+	+	+	+	+	+	-	-	-	-	+	-	-	-	-	-	-	-	-	-	+	+	+	+	-	-	+	+	+	+	+	+	+	+	+	+	-	-	+	+	+	+	+	+	-	-	-	-	-
19_51804687_51811880	-	-	-	-	+	-	+	+	+	+	-	-	-	-	-	-	-	-	-	-	+	+	+	+	-	-	+	-	-	-	-	-	-	-	-	-	-	-	+	-	+	-	-	+	-	-	-	-	-
3_9841749_9854710	+	+	+	-	+	+	-	-	-	-	-	-	-	-	-	-	-	-	-	-	+	+	+	+	-	-	+	+	+	+	-	+	+	+	-	+	+	-	+	-	+	-	+	+	-	-	+	-	-
6_158156791_158169360	+	+	-	-	+	+	-	-	-	-	-	-	-	-	-	-	-	-	-	-	+	+	-	+	-	-	+	+	+	+	-	+	+	-	+	-	-	-	+	+	+	+	+	+	-	-	-	-	-
2_152701398_152709042	-	-	-	-	-	-	-	-	-	-	-	-	-	-	-	-	-	-	-	-	-	+	-	+	-	-	+	-	-	-	-	-	-	-	-	-	-	-	+	-	-	-	-	-	-	-	-	-	-
5_10716139_10724937	-	-	-	-	-	-	-	-	-	-	-	-	-	-	-	-	-	-	-	-	-	+	-	+	-	-	+	-	-	-	-	-	-	-	-	-	-	-	-	-	-	-	-	-	-	-	-	-	-
6_118574055_118578291	-	-	-	-	-	-	-	-	-	-	-	-	-	-	-	-	-	-	-	-	-	+	-	+	-	-	-	+	-	+	-	-	-	-	-	-	-	-	+	-	-	-	-	-	-	-	-	-	-
6_118617101_118626810	+	-	-	-	-	-	-	-	-	-	-	-	-	-	-	-	-	-	-	-	-	+	+	+	-	-	-	-	+	+	-	-	-	-	-	-	+	-	+	-	-	-	-	-	-	-	-	-	-
4_71031762_71037274	+	-	-	-	-	-	-	-	-	-	-	-	-	-	-	-	-	-	-	-	-	-	-	+	-	-	-	-	-	-	-	-	-	-	-	-	-	-	-	-	-	-	-	-	-	-	-	-	-
1_37907864_37914094	-	-	-	-	+	-	-	-	-	-	-	-	-	-	-	-	-	-	-	-	-	-	-	-	-	-	-	-	-	+	-	+	-	-	+	-	-	-	-	-	-	-	-	+	-	-	-	+	-
17_75252631_75258297	-	-	-	-	+	-	-	-	-	-	-	-	-	-	-	-	-	-	-	-	-	-	-	-	-	-	-	+	+	+	-	-	-	-	-	-	-	-	+	+	+	-	-	+	-	-	-	+	-
6_111130927_111141848	-	-	-	-	-	-	-	-	-	-	-	-	-	-	-	-	-	-	-	-	-	-	-	-	-	-	-	-	-	-	-	-	-	-	-	-	-	-	-	-	-	-	-	-	-	-	-	-	-
19_53469500_53482212	-	-	-	-	-	-	-	-	-	-	-	-	-	-	-	-	-	-	-	-	-	-	-	-	-	-	+	-	-	+	-	+	-	-	+	-	-	-	-	-	-	-	-	+	-	-	-	-	-
1_247286261_247291931	-	-	-	-	-	-	-	-	-	-	-	-	-	-	-	-	-	-	-	-	-	-	-	-	-	-	-	-	-	-	-	-	-	-	-	-	-	-	-	-	-	-	-	-	-	-	-	-	-
3_128836994_128842027	-	-	-	-	-	-	-	-	-	-	-	-	-	-	-	-	-	-	-	-	-	-	-	-	-	-	-	-	-	-	-	-	-	-	-	-	-	-	+	-	-	-	-	-	-	-	-	-	-
3_197242999_197248821	-	-	-	-	-	-	-	-	-	-	-	-	-	-	-	-	-	-	-	-	-	-	-	-	-	-	-	-	+	+	-	+	-	-	-	-	+	-	+	+	+	+	-	+	-	-	-	-	-
7_43853007_43866752	-	-	-	-	-	-	-	-	-	-	-	-	-	-	-	-	-	-	-	-	-	-	-	-	-	-	-	-	-	-	-	-	-	-	-	-	-	-	-	-	-	-	-	+	-	-	-	-	-
17_80399793_80408186	-	-	-	-	-	-	-	-	-	-	-	-	-	-	-	-	-	-	-	-	-	-	-	-	-	-	-	-	-	+	-	-	-	-	-	-	-	-	-	-	-	-	-	-	-	-	-	-	-
X_46478653_46490494	-	-	-	-	-	-	-	-	-	-	-	-	-	-	-	-	-	-	-	-	-	-	-	-	-	-	-	-	-	-	-	-	-	-	-	-	-	-	+	-	-	-	-	+	-	-	-	-	-
1_246634726_246642803	+	-	-	-	+	-	-	-	-	-	-	-	-	-	-	-	-	-	-	-	-	-	-	-	-	-	-	-	-	-	-	-	+	-	-	-	-	-	+	-	+	-	-	-	-	-	+	-	-
3_128854507_128860206	-	-	-	-	-	-	-	-	-	-	-	-	-	-	-	-	-	-	-	-	-	-	-	-	-	-	-	-	-	-	-	-	-	-	-	-	-	-	+	-	-	-	-	+	-	-	-	-	-
7_65403284_65422188	-	-	-	-	-	-	-	-	-	-	-	-	-	-	-	-	-	-	-	-	-	-	-	-	-	-	-	-	-	-	-	-	-	-	-	-	-	-	-	-	-	-	-	-	-	-	-	-	-
21_42916752_42925759	+	-	-	-	-	-	-	-	-	-	-	-	-	-	-	-	-	-	-	-	-	-	-	-	-	-	+	+	+	-	-	+	+	-	-	-	-	-	+	+	+	+	+	+	-	-	-	-	-
7_141575646_141584446	-	-	-	-	-	-	-	-	-	-	-	-	-	-	-	-	-	-	-	-	-	-	-	-	-	-	-	-	-	-	-	-	-	-	-	-	-	-	-	-	-	-	-	-	-	-	-	-	-
7_152027504_152035945	-	+	-	-	-	+	-	-	-	-	-	-	-	-	-	-	-	-	-	-	-	-	-	-	-	-	+	-	-	-	-	+	-	-	-	-	-	-	-	-	+	-	-	+	-	-	-	-	-
1_247354309_247363372	+	-	-	-	-	-	-	-	-	-	-	+	-	+	-	-	-	-	+	+	+	+	+	-	-	-	-	+	-	+	-	+	+	+	+	-	-	-	+	+	-	-	+	+	-	-	-	+	+
9_92071887_92078398	+	-	+	-	-	+	-	-	+	-	+	+	-	+	-	-	-	-	-	+	+	+	+	-	-	-	+	+	+	+	-	-	+	-	+	-	-	-	+	-	+	+	+	+	-	-	-	+	+
2_231091065_231101400	-	-	+	-	+	-	-	-	-	-	-	-	-	-	-	-	-	-	-	-	-	+	-	-	-	-	-	+	+	+	-	+	+	+	+	-	-	-	+	+	+	+	+	-	-	-	-	+	+
3_128828221_128834858	+	+	-	-	-	+	-	-	-	-	-	+	-	+	-	-	-	-	-	-	-	-	-	-	-	-	-	-	-	-	-	-	-	-	-	-	-	-	+	-	+	-	-	+	-	-	-	+	+
2_174202251_174216415	+	-	-	-	+	+	-	-	-	-	+	+	-	+	-	-	+	-	-	+	+	+	+	-	-	-	+	+	+	+	-	+	+	+	+	-	-	-	+	+	+	+	+	+	-	-	-	+	+
19_55006827_55012423	-	-	-	-	+	-	+	+	+	+	-	-	-	+	-	-	-	-	-	+	+	+	+	-	-	-	-	+	+	-	-	+	-	-	+	-	-	-	-	-	-	+	-	+	-	-	-	+	+
3_128919295_128929231	+	+	-	-	-	+	-	-	-	-	-	-	-	+	-	-	-	-	-	+	+	+	+	-	-	-	+	+	+	+	-	-	+	-	+	-	-	-	+	+	+	+	+	+	-	-	-	+	+
5_76909227_76912976	+	+	+	-	-	-	-	-	-	-	+	+	-	+	-	-	-	-	+	+	+	+	-	-	-	-	-	+	-	+	+	-	-	-	+	-	-	-	+	-	+	-	+	+	-	-	-	+	+
1_235670260_235675550	+	+	+	-	-	+	-	-	-	-	-	+	-	+	-	-	-	-	-	+	+	+	+	-	+	-	+	+	-	+	-	+	+	-	+	-	-	-	+	+	+	-	+	+	-	-	-	+	+
20_49281127_49287343	+	+	+	-	+	+	-	-	-	-	-	+	-	-	-	-	-	-	-	+	+	+	+	-	-	-	+	+	+	+	-	-	+	+	+	-	-	-	+	+	+	-	-	+	-	-	-	+	+
Y_7377454_7388167	+	-	-	+	-	-	-	-	-	-	+	+	+	+	+	+	+	+	-	+	+	+	+	-	-	-	-	+	+	+	+	+	+	+	+	+	-	-	+	+	+	+	-	+	-	-	-	+	+
Y_13282561_13289605	-	-	-	-	-	-	-	-	-	-	+	+	-	+	-	-	-	-	-	+	+	+	-	-	-	-	+	+	+	-	+	-	+	-	+	-	-	-	+	+	+	-	-	+	-	-	-	+	+
4_54020047_54025559	+	+	+	-	+	+	-	-	-	-	+	+	-	+	-	-	-	-	+	-	+	+	-	-	-	-	+	+	-	+	-	+	+	-	+	-	-	-	+	-	+	+	+	+	-	-	-	+	+
12_111816237_111825646	-	-	-	-	-	+	-	-	-	-	-	+	-	-	-	-	-	-	-	-	+	+	-	-	-	-	-	+	-	-	-	-	-	-	+	-	-	-	+	-	+	-	+	+	-	-	-	+	+
9_131546098_131553142	-	-	-	-	-	-	-	-	-	-	-	-	-	-	-	-	-	-	-	-	-	+	-	-	-	-	-	-	-	-	-	-	-	-	-	-	-	-	-	-	-	-	-	-	-	-	-	+	+
3_120038401_120045736	-	-	-	-	-	-	-	-	-	-	-	-	-	+	-	-	-	-	+	-	-	+	-	-	-	-	-	-	+	+	-	-	-	-	+	-	-	-	+	-	+	-	+	-	-	-	-	+	+
14_59610764_59618496	+	+	-	-	-	+	-	-	-	-	+	+	-	+	-	-	+	-	-	+	+	+	+	-	-	-	-	-	-	-	-	+	+	-	-	-	-	-	-	-	+	-	-	+	-	-	-	-	+
9_94266123_94270214	-	-	-	-	+	+	-	-	-	-	+	+	-	+	-	-	-	-	-	-	+	+	+	-	-	-	+	+	-	+	-	+	-	-	+	-	-	-	-	+	+	-	+	+	-	-	-	-	+
14_50893356_50901034	+	-	-	-	-	+	-	-	-	-	-	-	-	+	-	-	-	-	-	-	+	-	-	-	-	-	-	-	-	+	-	-	-	-	-	-	+	-	-	-	+	-	-	+	-	-	-	-	+
14_73126644_73134839	-	-	-	-	-	-	-	-	+	+	-	-	-	-	-	-	-	-	-	-	-	+	-	-	-	-	-	+	-	-	-	-	+	-	+	-	-	-	+	-	+	-	-	+	-	-	-	-	+
11_74869433_74884487	+	+	+	-	+	+	-	-	-	-	+	+	-	+	-	-	-	-	-	+	+	+	-	-	-	-	+	+	+	+	-	+	-	+	+	-	-	-	+	+	+	+	+	+	-	-	-	+	-
14_53128744_53135507	+	-	+	-	+	+	-	-	-	-	-	-	-	+	-	-	-	-	+	+	+	+	+	-	-	-	+	+	+	+	-	+	-	-	+	-	-	-	+	+	-	-	-	+	-	-	-	+	-
3_142438177_142443654	-	-	-	-	-	-	-	-	-	-	-	-	-	-	-	-	-	-	-	-	-	+	-	-	-	-	-	+	-	+	-	-	-	-	+	-	-	-	-	-	+	-	-	+	-	-	-	+	-
5_143088590_143095011	-	-	-	-	+	-	+	-	+	+	+	+	-	+	-	-	-	-	-	+	+	+	-	-	-	-	+	+	+	+	-	-	+	+	-	-	-	-	+	-	+	-	+	+	-	-	-	+	-
11_34897253_34907021	+	+	+	-	+	+	-	-	-	+	-	+	-	+	-	-	-	-	-	+	+	+	+	-	-	-	+	+	+	+	-	+	-	-	+	-	-	-	+	+	+	-	+	+	-	-	-	+	-
17_77167826_77175201	-	-	-	+	+	-	-	-	-	-	-	-	-	-	-	-	-	-	-	+	+	-	+	-	-	-	+	+	+	-	-	+	-	-	+	-	-	-	+	-	+	-	-	-	-	-	+	+	-
14_30965848_30972548	-	-	-	-	+	-	-	-	-	+	-	-	-	+	-	-	-	-	-	-	-	-	-	-	-	-	+	-	-	-	-	-	-	-	+	-	-	-	-	-	+	-	-	+	-	-	-	+	-
X_44999285_45006625	-	-	-	-	-	-	-	-	+	-	-	-	-	-	-	-	-	-	-	-	-	-	-	-	-	-	-	-	-	+	-	+	-	-	-	-	-	-	-	-	-	-	-	-	-	-	-	+	-
8_41590932_41598326	-	-	-	-	-	-	-	-	-	-	-	-	-	-	-	-	-	-	-	-	+	+	-	-	-	-	+	-	-	+	-	-	-	-	+	-	-	-	-	-	-	-	-	-	-	-	-	+	-
20_41594585_41602330	-	+	-	-	-	+	-	-	-	-	-	-	-	-	-	-	-	-	-	-	+	+	+	-	-	-	+	+	+	+	-	-	+	-	+	-	-	-	+	-	+	-	-	-	-	-	-	+	-
4_184736174_184745240	-	-	-	-	-	-	-	-	-	-	-	-	-	-	-	-	-	-	-	-	-	+	-	-	-	-	-	-	-	+	-	-	-	-	-	-	-	-	-	-	+	-	-	-	-	-	-	+	-
1_48437943_48446631	-	-	-	-	-	-	-	-	-	-	-	-	-	+	-	-	-	-	-	-	-	-	-	-	-	-	-	-	-	-	-	+	-	-	+	-	-	-	-	-	-	-	-	-	-	-	+	+	-
4_55938234_55948225	+	-	-	-	-	-	-	-	-	-	-	-	-	-	-	-	-	-	-	-	+	+	-	-	-	-	-	-	-	+	-	-	-	-	+	-	-	-	+	-	+	-	+	+	-	-	-	+	-
7_29636374_29646231	-	-	-	-	-	-	-	-	-	-	+	-	-	-	-	-	-	-	-	-	-	+	-	-	-	-	-	-	-	-	-	-	-	-	-	-	-	-	-	-	-	-	+	+	-	-	+	+	-
18_13700698_13707821	-	-	-	-	-	-	-	-	-	-	-	-	-	-	-	-	-	-	-	-	-	-	+	-	-	-	-	-	-	-	-	-	-	-	-	-	-	-	-	-	-	-	+	-	-	-	-	+	-
15_42884919_42890353	-	-	-	-	-	-	-	-	-	-	-	+	-	+	-	-	-	-	-	-	-	-	-	-	-	-	-	-	-	-	+	-	-	-	-	-	-	-	-	-	+	-	-	+	-	-	-	-	-
13_48056440_48062297	+	-	-	-	-	-	-	-	-	-	+	-	-	-	-	-	-	-	-	-	+	-	-	-	-	-	+	-	+	-	-	+	-	-	+	-	-	-	+	-	+	-	-	+	-	-	-	-	-
11_62368489_62383091	-	+	-	-	-	+	-	-	-	-	-	-	-	-	-	-	-	-	-	-	-	+	-	-	-	-	-	-	-	-	-	-	+	-	-	-	-	-	+	-	+	-	-	+	-	-	-	-	-
18_80023868_80033162	-	-	-	-	-	-	-	-	-	-	-	-	-	-	-	-	-	-	-	+	-	-	+	-	-	-	-	-	-	-	-	-	-	-	-	-	-	-	-	-	-	-	-	-	-	-	-	-	-
6_32471840_32481344	+	-	+	-	+	-	-	-	+	+	-	-	-	-	-	-	-	-	-	+	-	-	+	-	-	-	+	-	-	-	-	-	-	-	-	-	-	-	-	-	-	-	-	-	-	-	-	-	-
Y_13435166_13443256	-	-	-	-	-	-	-	-	-	-	-	-	-	-	-	-	-	-	-	+	-	-	-	-	-	-	-	+	+	-	-	-	-	-	-	-	-	-	-	-	-	-	-	-	-	-	-	-	-
19_51976954_51992228	+	+	+	-	+	+	-	-	-	-	-	-	-	-	-	-	-	-	-	-	+	+	+	-	-	-	+	+	+	+	-	+	+	+	+	-	+	-	+	+	+	+	+	+	-	-	-	-	-
19_54894290_54900597	-	-	-	-	-	-	-	-	-	-	-	-	-	-	-	-	-	-	-	-	-	+	+	-	-	-	-	-	-	-	-	-	-	-	-	-	-	-	-	-	-	-	-	-	-	-	-	-	-
20_34126942_34136578	-	-	-	-	-	-	-	-	-	-	-	-	-	-	-	-	-	-	-	-	-	+	-	-	-	-	-	-	-	+	-	+	-	-	-	-	-	-	-	-	-	-	-	+	-	-	-	-	-
8_73821863_73822603	-	-	-	-	-	-	-	-	-	-	-	-	-	+	-	-	-	-	-	-	-	-	-	-	-	-	-	-	-	-	-	-	-	-	-	-	-	-	-	-	-	-	-	-	-	-	-	-	-
X_74168248_74182990	+	-	-	-	-	-	-	-	-	-	-	-	-	+	-	-	-	-	-	-	-	-	-	-	-	-	-	+	-	-	-	+	-	-	+	-	-	-	-	+	-	-	-	+	-	-	-	-	-
1_155650287_155659631	-	+	-	-	-	-	-	-	-	-	-	-	-	-	-	-	-	-	-	-	+	+	-	-	-	-	-	+	+	-	-	+	-	-	+	-	-	-	+	+	+	-	+	+	-	-	-	-	-
15_89232354_89239939	-	-	-	-	-	-	-	-	-	-	-	-	-	-	-	-	-	-	-	-	-	+	-	-	-	-	-	-	+	+	-	-	-	-	-	-	-	-	+	-	-	-	-	-	-	-	-	-	-
19_9626251_9638082	+	-	+	-	+	-	-	-	-	-	-	-	-	-	-	-	-	-	-	-	+	+	+	-	-	-	+	-	+	+	-	+	+	-	+	-	-	-	+	-	+	-	+	+	-	-	-	-	-
4_139442391_139449817	-	-	-	-	-	+	-	-	-	-	-	-	-	-	-	-	-	-	-	-	-	+	-	-	-	-	-	-	-	+	-	+	-	-	-	-	-	-	+	+	+	-	+	-	-	-	-	-	-
13_99488623_99496752	-	+	-	-	+	-	-	-	-	-	-	-	-	-	-	-	-	-	-	-	-	+	+	-	-	-	+	-	+	+	-	-	+	+	+	-	-	-	+	-	+	-	+	+	-	-	-	-	-
13_36316324_36321264	-	-	-	-	-	+	-	-	-	-	-	-	-	-	-	-	-	-	-	-	-	+	-	-	-	-	-	-	-	-	-	-	-	-	-	-	-	-	-	-	-	-	-	-	-	-	-	-	-
1_156180077_156187897	-	-	-	-	-	+	-	-	-	-	-	+	-	+	-	-	-	-	-	-	+	+	+	-	-	-	-	-	-	+	-	+	+	+	-	-	-	-	+	+	+	+	+	+	-	-	-	-	-
19_35359911_35373068	-	-	-	-	-	-	-	-	-	-	-	-	-	-	-	-	-	-	-	-	+	+	+	-	-	-	-	+	-	+	-	-	-	-	-	-	-	-	-	-	-	-	+	-	-	-	-	-	-
20_18518035_18522594	-	-	-	-	+	+	-	-	-	-	-	-	-	-	-	-	-	-	-	-	+	+	+	-	-	-	+	+	+	+	-	+	-	+	+	-	-	-	+	-	+	-	+	+	-	-	-	-	-
7_107383867_107391037	+	-	-	-	-	+	-	-	-	-	-	-	-	+	-	-	-	-	-	-	+	+	+	-	-	-	+	+	-	+	-	+	-	+	+	-	-	-	+	-	+	-	+	+	-	-	+	-	-
9_131680372_131686728	-	-	-	-	-	-	-	-	-	-	-	-	-	-	-	-	-	-	-	-	-	+	-	-	-	-	+	+	+	+	-	-	-	-	-	-	-	-	-	-	-	-	-	-	-	-	-	-	-
4_67450492_67463204	-	-	-	-	-	+	-	-	-	-	-	+	-	+	-	-	-	-	-	-	-	-	-	-	-	-	+	-	-	+	-	-	+	-	-	-	-	-	+	-	+	-	+	+	-	-	-	-	-
5_82267545_82273706	+	-	-	-	-	-	-	-	-	-	-	-	-	+	-	-	-	-	-	-	-	-	-	-	-	-	-	+	-	-	-	-	-	-	+	-	-	-	-	-	+	-	-	+	-	-	-	-	-
5_80891239_80901510	-	-	-	-	-	-	-	-	-	-	-	-	-	+	-	-	-	-	-	-	-	-	-	-	-	-	-	-	-	-	-	-	-	-	-	-	-	-	-	+	+	-	-	+	-	-	-	-	-
15_34154888_34161933	-	-	-	-	-	-	-	-	-	-	-	-	-	-	-	-	-	-	-	-	+	+	-	-	-	-	-	-	-	-	-	+	-	-	+	-	-	-	+	-	+	+	-	+	-	-	-	-	-
13_19626059_19635907	-	-	-	-	-	+	-	-	-	-	-	-	-	-	-	-	-	-	-	-	-	+	-	-	-	-	-	-	-	-	-	+	-	-	+	-	-	-	+	-	+	+	+	-	-	-	-	-	-
5_131571797_131582180	+	+	-	-	-	+	-	-	-	-	-	-	-	-	-	-	-	+	-	-	-	+	+	-	-	-	+	+	+	+	-	+	+	-	-	-	-	-	+	-	+	+	+	+	-	-	-	-	-
19_9741761_9751748	-	+	-	-	-	-	-	-	-	-	-	-	-	-	-	-	-	-	-	-	+	+	-	-	-	-	-	-	-	-	-	+	-	-	+	-	-	-	+	-	+	-	+	+	-	-	-	-	-
15_76262993_76269672	-	+	-	-	+	-	-	-	-	-	-	-	-	-	-	-	-	-	-	-	+	+	-	-	+	-	-	+	+	+	-	+	-	+	+	+	-	-	+	+	+	-	-	+	-	-	-	-	-
2_63988511_63996440	-	-	-	-	+	-	-	-	-	-	-	-	-	-	-	-	-	-	-	-	-	-	+	-	-	-	+	+	-	-	-	-	+	-	+	+	-	-	+	-	+	-	-	+	-	-	-	-	-
16_20674232_20681995	+	-	-	-	-	+	-	-	-	-	+	-	-	-	-	-	-	-	-	-	+	+	-	-	-	-	+	-	-	-	-	+	+	-	-	-	-	-	-	-	-	-	+	+	-	-	-	-	-
6_47308178_47315993	-	-	-	-	-	-	-	-	+	+	-	-	-	-	-	-	-	-	-	-	-	-	+	-	-	-	-	-	-	-	-	-	-	-	-	-	-	-	-	-	-	-	-	-	-	-	-	-	-
2_58113431_58119130	-	-	-	-	-	-	-	-	-	-	-	-	-	-	-	-	-	-	-	-	-	+	-	-	-	-	-	-	-	+	-	-	-	-	-	-	-	-	-	-	-	-	-	+	-	-	-	-	-
10_95717357_95724870	-	+	-	-	-	+	-	-	-	-	-	-	-	-	-	-	-	-	-	-	+	+	+	-	-	-	-	+	-	-	-	+	+	-	-	-	-	-	+	-	-	-	-	+	-	-	-	-	-
8_144858914_144868670	+	-	-	-	-	-	-	-	-	-	-	-	-	-	-	-	-	-	-	-	+	-	-	-	-	-	-	-	-	-	-	-	-	-	+	-	-	-	-	-	+	-	-	+	-	-	-	-	-
8_145055668_145066696	-	-	-	-	-	+	-	-	-	-	-	-	-	-	-	-	-	-	-	-	-	+	-	-	-	-	-	-	-	-	-	-	-	-	+	-	-	-	+	-	-	-	+	+	-	-	-	-	-
19_11853296_11860978	-	-	-	-	-	-	-	-	-	-	-	-	-	-	-	-	-	-	-	-	+	+	-	-	-	-	-	-	-	+	-	-	-	-	-	-	-	-	-	-	-	-	+	-	-	-	-	-	-
8_17907210_17916624	-	-	-	-	-	-	-	-	-	-	-	-	-	-	-	-	-	-	-	-	-	+	-	-	-	-	-	-	-	-	-	-	-	-	-	-	-	-	-	-	-	-	-	-	-	-	-	-	-
19_52898514_52905434	+	-	-	-	-	-	-	-	-	-	-	-	-	+	-	-	-	-	-	-	+	+	+	-	-	-	-	-	-	+	-	-	-	+	+	-	-	-	-	+	+	-	+	+	-	-	-	-	-
17_11971743_11978102	+	-	-	-	-	+	-	-	-	-	-	-	-	+	-	-	-	-	-	-	+	+	+	-	-	-	-	+	+	-	-	-	-	-	+	-	-	-	+	-	+	-	+	+	-	-	-	-	-
3_87927736_87943931	-	-	-	-	-	-	-	-	-	-	-	-	-	+	-	-	-	-	-	-	-	-	-	-	-	-	-	-	-	-	-	+	-	-	-	-	-	-	-	-	-	-	-	+	-	-	-	-	-
3_48272764_48278859	-	-	+	-	-	-	-	-	-	-	-	-	-	+	-	-	-	-	-	-	-	-	-	-	-	-	-	-	-	-	-	-	-	-	-	-	-	-	-	-	+	-	-	+	-	-	-	-	-
1_84185856_84193548	-	-	-	-	-	-	-	-	-	-	-	-	-	+	-	-	-	-	-	-	-	-	-	-	-	-	-	-	-	-	-	+	-	-	-	-	-	-	-	-	-	-	-	-	-	-	-	-	-
19_55122248_55128004	-	-	-	-	-	-	-	-	-	-	-	-	-	+	-	-	-	-	-	-	-	-	-	-	-	-	-	-	-	-	-	-	-	-	-	-	-	-	+	-	-	-	-	-	-	-	-	-	-
12_94355583_94362873	-	-	-	-	-	-	-	-	-	-	-	-	-	-	-	-	-	-	-	-	-	+	-	-	-	-	+	-	+	+	-	+	-	-	+	-	-	-	-	-	-	-	-	+	-	-	-	-	-
14_106836378_106845737	-	+	-	-	-	-	+	+	+	+	-	-	-	-	-	-	-	-	-	-	-	-	+	-	-	-	-	-	-	+	-	-	+	-	-	-	-	-	+	-	-	-	-	+	-	-	-	-	-
7_107093493_107108826	-	-	-	-	-	-	-	-	+	+	-	-	-	-	-	-	-	-	-	-	-	-	-	-	-	-	-	-	-	-	-	+	-	-	-	-	-	-	-	-	-	-	-	-	-	-	-	-	-
3_46111370_46118653	-	-	-	-	-	-	+	+	-	-	-	-	-	-	-	-	-	-	-	-	-	+	+	-	-	-	-	-	-	-	-	-	-	-	-	-	-	-	-	-	-	-	-	-	-	-	-	-	-
4_3046336_3056570	-	-	-	-	-	-	-	-	-	-	-	-	-	-	-	-	-	-	-	-	-	+	-	-	-	-	-	-	-	-	-	-	-	-	-	-	-	-	-	-	-	-	-	+	-	-	-	-	-
19_52649615_52653116	-	-	-	-	-	-	-	-	-	-	-	-	-	-	-	-	-	-	-	-	-	+	-	-	-	-	-	-	-	-	-	-	-	-	+	-	-	-	-	-	+	-	-	+	-	-	-	-	-
16_25140796_25149484	-	-	-	-	-	-	-	-	-	-	-	-	-	-	-	-	-	-	-	-	+	-	-	-	-	-	+	-	-	-	-	-	-	-	-	-	-	-	+	-	+	-	+	+	-	-	-	-	-
9_35019245_35025461	-	-	-	-	-	-	-	-	-	-	-	-	-	-	-	-	-	-	-	-	+	-	-	-	-	-	-	-	-	-	-	-	-	-	-	-	-	-	+	-	-	-	-	-	-	-	-	-	-
19_23340354_23353938	+	-	-	-	-	-	-	-	-	-	-	-	-	-	-	-	-	-	-	-	-	+	-	-	-	-	-	-	+	-	-	-	+	-	-	-	-	-	-	-	+	-	-	+	-	-	-	-	-
8_122830088_122836718	-	-	-	-	-	-	-	-	-	-	-	-	-	-	-	-	-	-	-	-	-	+	+	-	-	-	-	-	-	+	-	-	-	-	-	-	-	-	-	-	-	-	+	-	-	-	-	-	-
11_17370179_17379293	-	-	-	-	+	-	-	-	-	-	-	-	-	-	-	-	-	-	-	-	-	+	+	-	-	-	+	+	+	+	-	+	-	-	-	-	-	-	+	-	+	-	+	+	-	-	-	-	-
12_26777172_26782083	-	-	-	-	-	-	-	-	-	-	-	-	-	-	-	-	-	-	-	-	-	+	-	-	-	-	-	+	-	-	-	-	-	-	-	-	-	-	+	-	+	-	-	+	-	-	-	-	-
19_57487176_57500813	+	-	+	-	+	+	-	-	-	-	-	-	-	-	-	-	-	-	-	-	+	+	+	-	-	-	+	+	-	+	-	-	+	-	+	-	-	-	+	-	+	-	+	+	-	-	-	-	-
1_143764839_143778331	+	+	+	-	-	+	-	-	-	-	-	-	-	-	-	-	-	-	-	-	+	+	-	-	-	-	+	+	+	+	-	+	+	-	+	-	-	-	+	+	+	-	+	+	-	-	-	-	-
1_19267275_19283509	-	-	-	-	-	-	-	-	-	-	-	-	-	-	-	-	-	-	-	-	+	-	-	-	-	-	-	-	-	-	-	-	-	-	-	-	-	-	-	-	-	-	+	+	-	-	-	-	-
11_58769830_58777331	+	+	-	-	+	+	-	-	-	-	-	-	-	-	-	-	-	-	-	-	+	-	+	-	+	-	-	+	+	-	-	-	-	+	+	-	-	-	-	+	+	+	+	+	-	-	-	-	-
13_27212361_27220509	-	-	-	-	+	-	-	-	-	-	-	-	-	-	-	-	-	-	-	-	+	-	+	-	-	-	-	-	-	-	-	-	-	-	+	-	-	-	-	-	-	-	-	+	-	-	-	-	-
15_101072780_101079317	-	+	+	-	-	+	-	-	-	-	-	-	-	-	-	-	-	-	-	-	+	-	-	-	-	-	+	-	+	+	-	+	-	-	+	-	-	-	-	-	-	-	+	+	-	-	-	-	-
16_2660501_2669985	+	+	-	-	-	+	-	-	-	-	-	-	-	-	-	-	-	-	-	-	+	+	+	-	-	-	+	-	+	+	-	+	+	+	+	-	-	-	+	-	+	-	+	+	-	-	-	-	-
19_36323747_36332422	-	-	+	-	-	-	-	-	-	-	-	-	-	-	-	-	-	-	-	-	+	-	+	-	-	-	+	-	-	-	-	-	-	-	+	-	-	-	-	-	+	-	-	+	-	-	-	-	-
19_52300606_52307977	-	-	+	-	-	-	-	-	-	-	-	-	-	-	-	-	-	-	-	-	+	-	-	-	-	-	+	+	-	-	-	-	-	-	-	-	-	-	-	-	-	-	-	-	-	-	-	-	-
19_53831403_53845084	-	-	-	-	-	-	-	-	-	-	-	-	-	-	-	-	-	-	-	-	+	-	+	-	-	-	-	-	-	-	-	-	-	-	-	-	-	-	-	-	-	-	-	-	-	-	-	-	-
19_54761611_54778649	-	-	-	-	-	-	-	-	-	-	-	-	-	-	-	-	-	-	-	-	+	-	+	-	-	-	-	-	-	-	-	-	-	-	+	-	-	-	-	-	-	-	-	-	-	-	-	-	-
2_88876862_88890156	-	-	-	-	-	-	-	-	-	-	-	-	-	-	-	-	-	-	-	-	+	-	-	-	-	-	+	-	+	-	-	-	-	-	-	-	-	-	+	-	-	-	-	-	-	-	-	-	-
20_41684923_41695822	+	-	-	-	-	-	-	-	-	-	-	-	-	-	-	-	-	-	-	-	+	-	+	-	-	-	-	-	-	-	-	-	-	-	-	-	-	-	-	-	-	-	-	-	-	-	-	-	-
3_44329727_44340878	+	+	-	-	+	-	-	-	-	-	-	-	-	-	-	-	-	-	-	-	+	+	+	-	+	-	+	+	-	+	-	+	+	+	+	+	-	-	+	-	+	-	+	+	-	-	-	-	-
3_44855960_44861808	+	-	-	-	-	-	-	-	-	-	-	-	-	-	-	-	-	-	-	-	+	+	+	-	-	-	-	-	+	-	-	+	-	-	-	-	-	-	+	-	-	-	-	-	-	-	-	-	-
3_78581208_78588919	-	-	-	-	-	-	-	-	-	-	-	-	-	-	-	-	-	-	-	-	+	-	-	-	-	-	-	-	-	+	-	-	-	-	-	-	-	-	-	-	+	-	-	+	-	-	-	-	-
4_88442632_88453881	-	-	-	-	-	-	-	-	-	-	-	-	-	-	-	-	-	-	-	-	+	+	-	-	-	-	-	+	-	+	+	-	-	+	+	+	-	-	-	+	+	-	+	+	-	-	-	-	-
5_59301789_59315633	-	-	-	-	-	-	-	-	-	-	-	-	-	-	-	-	-	-	-	-	+	+	-	-	-	-	-	-	+	-	-	-	-	-	-	-	-	-	-	+	+	-	-	+	-	-	-	-	-
6_24667710_24680423	+	-	-	-	-	-	-	-	-	-	-	-	-	-	-	-	-	-	-	-	+	+	-	-	-	-	-	+	-	+	-	+	-	-	-	-	-	-	+	-	-	-	-	+	-	-	-	-	-
7_64679994_64686561	+	-	-	-	-	+	-	-	-	-	-	-	-	-	-	-	-	-	-	-	+	-	-	-	-	-	+	+	+	+	-	-	-	-	+	-	-	-	+	-	-	-	+	+	-	-	-	-	-
1_66417246_66425819	-	-	-	-	-	-	-	-	-	-	-	-	-	-	-	-	-	-	-	-	-	+	-	-	-	-	-	-	-	-	-	-	-	-	-	-	-	-	-	-	-	-	-	-	-	-	-	-	-
1_94445505_94448856	-	-	-	-	-	-	-	-	-	-	-	-	-	-	-	-	-	-	-	-	-	+	-	-	-	-	+	-	-	-	-	-	-	-	-	-	-	-	-	-	-	-	-	-	-	-	-	-	-
10_17010206_17018765	-	-	-	-	-	-	-	-	-	-	-	-	-	-	-	-	-	-	-	-	-	+	+	-	-	-	-	-	-	-	-	-	-	-	-	-	-	-	-	-	-	-	-	-	-	-	-	-	-
10_89284719_89291763	-	-	-	-	-	-	-	-	-	-	-	-	-	-	-	-	-	-	-	-	-	+	-	-	-	-	-	+	-	+	-	-	-	-	-	-	-	-	-	-	-	-	-	-	-	-	-	-	-
11_94650030_94657830	-	-	+	+	-	-	-	-	-	-	-	-	-	-	-	-	-	-	-	-	-	+	-	-	-	-	-	-	-	-	-	-	-	+	-	-	-	-	-	-	-	-	-	-	-	-	-	-	-
12_9832950_9837802	-	-	-	-	-	-	-	-	-	-	-	-	-	-	-	-	-	-	-	-	-	+	+	-	-	-	+	-	+	-	-	-	-	-	+	-	-	-	-	-	+	-	-	-	-	-	-	-	-
13_42865080_42873158	-	-	-	-	-	-	-	-	-	-	-	-	-	-	-	-	-	-	-	-	-	+	-	-	-	-	-	-	-	-	-	-	-	-	-	-	-	-	-	-	-	-	-	-	-	-	-	-	-
14_92759617_92766481	-	-	-	-	-	-	-	-	-	-	-	-	-	-	-	-	-	-	-	-	-	+	-	-	-	-	-	-	-	-	-	-	-	-	-	-	-	-	-	-	-	-	-	-	-	-	-	-	-
16_30859668_30865380	-	-	-	-	-	-	-	-	-	-	-	-	-	-	-	-	-	-	-	-	-	+	-	-	-	-	-	-	-	-	-	+	-	-	-	-	-	-	+	-	-	-	-	+	-	-	-	-	-
18_26231674_26245800	-	-	-	-	-	-	-	-	-	-	-	-	-	-	-	-	-	-	-	-	-	+	+	-	-	-	-	-	-	-	-	-	-	-	-	-	-	-	-	-	-	-	-	-	-	-	-	-	-
19_15828860_15837304	-	-	-	-	-	+	-	-	-	-	-	-	-	-	-	-	-	-	-	-	-	+	+	-	-	-	-	-	+	-	-	-	-	-	-	-	-	-	-	-	-	-	-	-	-	-	-	-	-
2_172512572_172519738	-	-	-	-	-	-	-	-	-	-	-	-	-	-	-	-	-	-	-	-	-	+	-	-	-	-	-	-	-	-	-	-	-	-	-	-	-	-	-	-	-	-	-	-	-	-	-	-	-
2_64886311_64899831	-	-	-	-	-	-	-	-	-	-	-	-	-	-	-	-	-	-	-	-	-	+	-	-	-	-	-	-	-	-	-	-	-	-	-	-	-	-	-	-	-	-	-	-	-	-	-	-	-
3_72023116_72028917	-	-	-	-	-	-	-	-	-	-	-	-	-	-	-	-	-	-	-	-	-	+	-	-	-	-	-	-	-	-	-	-	-	-	-	-	-	-	-	-	-	-	-	+	-	-	-	-	-
5_242214_247919	-	-	-	-	-	-	-	-	-	-	-	-	-	-	-	-	-	-	-	-	-	+	-	-	-	-	-	-	+	+	-	-	-	-	-	-	-	-	-	-	-	-	-	-	-	-	-	-	-
5_71571926_71578401	-	-	-	-	-	-	-	-	-	-	-	-	-	-	-	-	-	-	-	-	-	+	-	-	-	-	-	-	-	-	-	-	-	-	+	-	-	-	-	-	+	-	-	+	-	-	-	-	-
6_118579851_118590655	+	-	-	-	-	-	-	-	-	-	-	-	-	-	-	-	-	-	-	-	-	+	-	-	-	-	+	-	+	-	-	+	-	-	-	-	-	-	+	-	+	-	-	-	-	-	-	-	-
6_16259014_16264895	-	-	-	-	-	-	-	-	-	-	-	-	-	-	-	-	-	-	-	-	-	+	-	-	-	-	-	-	-	-	-	-	-	-	+	-	-	-	-	-	-	-	+	-	-	-	-	-	-
6_57069286_57080996	-	-	-	-	-	-	-	-	-	-	-	-	-	-	-	-	-	-	-	-	-	+	-	-	-	-	-	-	-	-	-	-	+	-	+	+	-	-	-	-	-	-	-	+	-	-	-	-	-
7_150583140_150609982	-	-	-	-	-	-	-	-	-	-	-	-	-	-	-	-	-	-	-	-	-	+	-	-	-	-	-	-	-	-	-	-	-	-	-	-	-	-	-	-	-	-	-	-	-	-	-	-	-
8_53731263_53737231	-	-	-	-	-	-	-	-	-	-	-	-	-	-	-	-	-	-	-	-	-	+	-	-	-	-	-	+	-	-	-	-	-	-	-	-	-	-	-	-	+	-	-	-	-	-	-	-	-
8_97175021_97180753	-	-	-	-	-	-	-	-	-	-	-	-	-	-	-	-	-	-	-	-	-	+	-	-	-	-	-	-	-	-	-	-	-	-	+	-	-	-	-	-	-	-	-	+	-	-	-	-	-
9_133031012_133037385	-	-	-	-	-	-	-	-	-	-	-	-	-	-	-	-	-	-	-	-	-	+	-	-	-	-	-	+	+	-	-	-	-	+	+	+	-	-	-	-	-	-	-	-	-	-	-	-	-
Y_13339216_13346091	+	-	-	-	-	-	-	-	-	-	-	-	-	-	-	-	-	-	-	-	-	+	-	-	-	-	-	-	-	+	-	-	-	-	-	-	-	-	+	-	-	-	-	-	-	-	-	-	-
Y_21035959_21045092	-	-	-	-	-	-	-	-	-	-	-	-	-	-	-	-	-	-	-	-	-	+	-	-	-	-	-	-	-	-	-	+	-	-	-	-	-	-	-	-	-	-	-	-	-	-	-	-	-
12_7588229_7607747	-	-	-	-	-	-	-	-	-	-	-	-	-	-	-	-	-	-	-	-	-	-	+	-	-	-	-	-	-	-	-	-	-	-	+	-	-	-	-	-	-	-	-	-	-	-	-	-	-
1_121510067_121514123	-	-	-	-	-	-	-	-	-	-	-	-	-	-	-	-	-	-	-	-	-	-	+	-	-	-	-	-	-	-	-	-	-	-	-	-	-	-	-	-	-	-	-	-	-	-	-	-	-
10_120844912_120851580	-	-	+	-	-	+	-	-	-	-	-	-	-	-	-	-	-	-	-	-	-	-	+	-	-	-	+	-	+	-	-	-	-	-	-	-	-	-	-	-	-	-	-	-	-	-	-	-	-
11_58996950_59006462	-	-	-	-	-	-	-	-	-	-	-	-	-	-	-	-	-	-	-	-	-	-	+	-	-	-	-	-	-	-	-	-	-	-	-	-	-	-	-	-	-	-	-	-	-	-	-	-	-
12_10360360_10370314	-	-	-	-	-	-	-	-	-	-	-	-	-	-	-	-	-	-	-	-	-	-	+	-	-	-	-	-	-	-	-	-	-	-	-	-	-	-	-	-	+	-	+	-	-	-	-	-	-
12_30844145_30852087	-	-	-	-	-	-	-	-	-	-	-	-	-	-	-	-	-	-	-	-	-	-	+	-	-	-	-	-	-	-	-	-	-	-	-	-	-	-	-	-	-	-	-	-	-	-	-	-	-
14_61114582_61121488	-	-	-	-	-	-	-	-	-	-	-	-	-	-	-	-	-	-	-	-	-	-	+	-	-	-	-	-	-	-	-	-	-	-	-	-	-	-	-	-	-	-	-	-	-	-	-	-	-
16_21629613_21637525	-	-	-	-	+	-	-	-	-	-	-	-	-	-	-	-	-	-	-	-	-	-	+	-	-	-	+	-	-	+	+	+	-	-	+	-	-	-	-	-	-	-	+	+	-	-	-	-	-
18_46868451_46877781	-	-	-	-	-	-	-	-	-	-	-	-	-	-	-	-	-	-	-	-	-	-	+	-	-	-	+	+	+	-	-	-	-	-	-	-	-	-	-	-	-	-	-	+	-	-	-	-	-
19_43321083_43329393	-	+	-	-	+	-	-	-	-	-	-	-	-	-	-	-	-	-	-	-	-	-	+	-	-	-	+	-	-	-	-	-	-	-	-	-	-	-	-	-	-	-	-	-	-	-	-	-	-
2_196123762_196133033	-	-	-	-	+	-	-	-	-	-	-	-	-	-	-	-	-	-	-	-	-	-	+	-	-	-	-	-	-	-	-	-	-	-	-	-	-	-	-	-	-	-	-	+	-	-	-	-	-
2_203960013_203967570	-	-	-	-	-	-	-	-	-	-	-	-	-	-	-	-	-	-	-	-	-	-	+	-	-	-	-	-	-	-	-	-	-	-	-	-	-	-	-	-	-	-	-	-	-	-	-	-	-
3_46387405_46393402	-	-	-	-	-	-	-	-	-	-	-	-	-	-	-	-	-	-	-	-	-	-	+	-	-	-	-	-	-	-	-	-	-	-	-	-	-	-	-	-	-	-	+	-	-	-	-	-	-
7_108669275_108676761	-	-	-	-	-	-	-	-	-	-	-	-	-	-	-	-	-	-	-	-	-	-	+	-	-	-	-	-	-	-	-	-	-	-	-	-	-	-	-	-	-	-	-	-	-	-	-	-	-
8_125987126_125994738	-	-	-	-	-	-	-	-	-	-	-	-	-	-	-	-	-	-	-	-	-	-	+	-	-	-	-	-	-	-	-	-	-	-	-	-	-	-	-	-	-	-	-	-	-	-	-	-	-
9_134924093_134928770	-	-	-	-	-	-	-	-	-	-	-	-	-	-	-	-	-	-	-	-	-	-	+	-	-	-	-	-	-	-	-	-	-	-	-	-	-	-	-	-	-	-	-	-	-	-	-	-	-
11_60185434_60193210	+	-	-	-	-	-	-	-	-	-	-	-	-	-	-	-	-	-	-	-	-	-	-	-	-	-	-	-	-	-	-	-	-	-	-	-	-	-	-	-	-	-	-	-	-	-	-	-	-
5_118948083_118952819	+	-	-	-	-	-	-	-	-	-	-	-	-	-	-	-	-	-	-	-	-	-	-	-	-	-	-	-	-	-	-	-	-	-	-	-	-	-	-	-	-	-	-	+	-	-	-	-	-
11_68867422_68874590	+	-	-	-	-	-	-	-	-	-	-	-	-	-	-	-	-	-	-	-	-	-	-	-	-	-	-	-	-	+	+	-	-	-	-	-	-	-	+	-	+	-	-	-	-	-	-	-	-
2_170973732_170983386	+	-	-	-	-	-	-	-	-	-	-	-	-	-	-	-	-	-	-	-	-	-	-	-	-	-	-	-	-	-	-	-	-	-	-	-	-	-	-	-	-	-	-	-	-	-	-	-	-
5_1577340_1585389	-	+	-	-	-	-	-	-	-	-	-	-	-	-	-	-	-	-	-	-	-	-	-	-	-	-	-	+	+	-	-	+	-	+	+	-	-	-	+	-	+	-	-	+	-	-	-	-	-
X_136923425_136936654	-	+	+	-	-	-	-	-	-	-	-	-	-	-	-	-	-	-	-	-	-	-	-	-	-	-	-	-	-	-	-	-	-	-	-	-	-	-	-	-	-	-	-	+	-	-	-	-	-
1_169661627_169670891	-	-	+	-	-	-	-	-	-	-	-	-	-	-	-	-	-	-	-	-	-	-	-	-	-	-	-	-	-	-	-	-	-	-	-	-	-	-	-	-	-	-	-	-	-	-	-	-	-
19_52627907_52636164	-	-	-	-	+	-	-	-	-	-	-	-	-	-	-	-	-	-	-	-	-	-	-	-	-	-	-	-	-	+	-	-	-	-	-	-	-	-	-	-	-	-	-	-	-	-	-	-	-
12_88173234_88183818	-	-	-	-	+	-	-	-	-	-	-	-	-	-	-	-	-	-	-	-	-	-	-	-	-	-	-	-	-	-	-	-	-	-	-	-	-	-	-	-	-	-	-	+	-	-	-	-	-
14_92041754_92049863	-	-	-	-	+	+	-	-	-	-	-	-	-	-	-	-	-	-	-	-	-	-	-	-	-	-	-	-	-	+	-	-	-	-	-	-	-	-	+	-	-	-	-	+	-	-	-	-	-
1_6560513_6570438	-	-	-	-	+	-	-	-	-	-	-	-	-	-	-	-	-	-	-	-	-	-	-	-	-	-	-	-	-	-	-	-	-	-	-	-	-	-	-	-	-	-	-	-	-	-	-	-	-
17_43338415_43349017	-	-	-	-	+	-	-	-	-	-	-	-	-	-	-	-	-	-	-	-	-	-	-	-	-	-	-	-	-	-	-	-	-	-	-	-	-	-	-	-	-	-	-	-	-	-	-	-	-
14_69809151_69819704	-	-	-	-	-	+	-	-	-	-	-	-	-	-	-	-	-	-	-	-	-	-	-	-	-	-	+	-	-	-	-	-	-	-	-	-	-	-	-	-	-	-	-	-	-	-	-	-	-
16_8837970_8845472	-	-	-	-	-	+	-	-	-	-	-	-	-	-	-	-	-	-	-	-	-	-	-	-	-	-	+	+	-	-	-	-	-	-	-	-	-	-	-	-	+	-	-	+	-	-	-	-	-
15_49831192_49843599	-	-	-	-	-	+	-	-	-	-	-	-	-	-	-	-	-	-	-	-	-	-	-	-	-	-	+	+	+	+	-	+	+	+	+	-	-	-	+	-	+	-	+	+	-	-	-	-	-
15_92207153_92214974	-	-	-	-	-	+	-	-	-	-	-	-	-	-	-	-	-	-	-	-	-	-	-	-	-	-	-	-	-	-	-	-	-	-	-	-	-	-	-	-	-	-	-	-	-	-	-	-	-
X_74121598_74130555	-	-	-	-	-	+	-	-	-	-	-	-	-	-	-	-	-	-	-	-	-	-	-	-	-	-	-	-	+	-	-	-	-	-	+	-	-	-	-	-	-	-	-	-	-	-	-	-	-
2_172542090_172548758	-	-	-	-	-	-	-	-	-	-	-	-	-	-	-	-	-	-	-	-	-	-	-	-	-	-	-	-	-	+	-	-	-	-	-	-	-	-	-	-	-	-	-	+	-	-	-	-	-
2_48384540_48390655	-	-	-	-	-	-	-	-	-	-	-	-	-	-	-	-	-	-	-	-	-	-	-	-	-	-	-	-	-	-	-	-	-	-	-	-	-	-	-	-	-	-	-	-	-	-	-	-	-
1_161250326_161257712	-	-	-	-	-	-	-	-	-	-	-	-	-	-	-	-	-	-	-	-	-	-	-	-	-	-	-	-	-	-	-	-	-	-	-	-	-	-	-	-	-	-	-	-	-	-	-	-	-
17_19879674_19896052	-	-	-	-	-	-	-	-	-	-	-	-	-	-	-	-	-	-	-	-	-	-	-	-	-	-	-	-	-	-	-	-	-	-	-	-	-	-	-	-	-	-	-	-	-	-	-	-	-
1_25588007_25604799	-	-	-	-	-	-	-	-	-	-	-	-	-	-	-	-	-	-	-	-	-	-	-	-	-	-	-	-	-	+	-	-	-	-	-	-	-	-	-	-	-	-	-	+	-	-	-	-	-
1_158947554_158959388	-	-	-	-	-	-	-	-	-	-	-	-	-	-	-	-	-	-	-	-	-	-	-	-	-	-	-	-	-	-	-	-	-	-	-	-	-	-	-	-	-	-	-	+	-	-	-	-	-
1_155691828_155699522	-	-	-	-	-	-	-	-	-	-	-	-	-	-	-	-	-	-	-	-	-	-	-	-	-	-	-	-	-	-	-	-	-	-	-	-	-	-	-	-	-	-	-	-	-	-	-	-	-
X_72220510_72230614	-	-	-	-	-	-	-	-	-	-	-	-	-	-	-	-	-	-	-	-	-	-	-	-	-	-	-	-	-	-	-	-	-	-	-	-	-	-	-	-	-	-	-	-	-	-	-	-	-
14_71124206_71131040	-	-	-	-	-	-	-	-	-	-	-	-	-	-	-	-	-	-	-	-	-	-	-	-	-	-	-	-	-	-	-	-	-	-	-	-	-	-	-	-	-	-	-	-	-	-	-	-	-
7_24789379_24795800	-	-	-	-	-	-	-	-	-	-	-	-	-	-	-	-	-	-	-	-	-	-	-	-	-	-	-	-	-	-	-	-	+	-	+	-	+	-	-	-	-	+	-	+	-	-	-	-	-
10_18570091_18577466	-	-	-	-	-	-	-	-	-	-	-	-	-	-	-	-	-	-	-	-	-	-	-	-	-	-	-	-	-	+	-	-	+	-	-	-	-	-	-	-	-	-	-	+	-	-	-	-	-
1_54630789_54639598	-	-	-	-	-	-	-	-	-	-	-	-	-	-	-	-	-	-	-	-	-	-	-	-	-	-	-	+	-	-	-	-	-	-	-	-	-	-	-	-	-	-	-	+	-	-	-	-	-
16_30096934_30104154	-	-	-	-	-	-	-	-	-	-	-	-	-	-	-	-	-	-	-	-	-	-	-	-	-	-	-	-	-	-	-	-	-	-	-	-	-	-	-	-	-	-	-	-	-	-	-	-	-
12_64130613_64136206	-	-	-	-	-	-	-	-	-	-	-	-	-	-	-	-	-	-	-	-	-	-	-	-	-	-	-	-	-	-	-	-	-	-	+	-	-	-	-	-	-	-	-	-	-	-	-	-	-
20_468632_472902	-	-	-	-	-	-	-	-	-	-	-	-	-	-	-	-	-	-	-	-	-	-	-	-	-	-	-	-	-	-	-	-	-	-	-	-	-	-	-	-	-	-	-	-	-	-	-	-	-
9_90903903_90911679	-	-	-	-	-	-	-	-	-	-	-	-	-	-	-	-	-	-	-	-	-	-	-	-	-	-	-	-	-	-	-	-	-	-	+	-	-	-	-	-	-	-	-	-	-	-	-	-	-
19_9709655_9722342	-	-	-	-	-	-	-	-	-	-	-	-	-	-	-	-	-	-	-	-	-	-	-	-	-	-	-	-	-	-	-	-	-	-	-	-	-	-	-	-	-	-	-	-	-	-	-	-	-
1_119164449_119171266	-	-	-	-	-	-	-	-	-	-	-	-	-	-	-	-	-	-	-	-	-	-	-	-	-	-	-	-	-	-	-	-	-	+	-	-	-	-	-	-	+	-	-	+	-	-	-	-	-
8_109301076_109307459	-	-	-	-	-	-	-	-	-	-	-	-	-	-	-	-	-	-	-	-	-	-	-	-	-	-	-	-	-	-	-	-	-	-	-	-	-	-	-	-	-	-	+	-	-	-	-	-	-
11_95934453_95943860	-	-	-	-	-	-	-	-	-	-	-	-	-	-	-	-	-	-	-	-	-	-	-	-	-	-	-	-	+	+	-	-	-	-	+	-	-	-	-	-	-	-	-	-	-	-	-	-	-
4_83201916_83208400	-	-	-	-	-	-	-	-	-	-	-	-	-	-	-	-	-	-	-	-	-	-	-	-	-	-	-	-	-	-	-	-	-	-	-	-	-	-	-	-	-	-	+	+	-	-	-	-	-
16_3079067_3081318	-	-	-	-	-	-	-	-	-	-	-	-	-	-	-	-	-	-	-	-	-	-	-	-	-	-	-	-	-	-	-	-	+	-	+	-	-	-	+	-	-	-	-	+	-	-	-	-	-
9_35003407_35011008	-	-	-	-	-	-	-	-	-	-	-	-	-	-	-	-	-	-	-	-	-	-	-	-	-	-	-	-	-	-	-	-	-	-	-	-	-	-	-	-	-	-	-	-	-	-	-	-	-
6_47634876_47647929	-	-	-	-	-	-	-	-	-	-	-	-	-	-	-	-	-	-	-	-	-	-	-	-	-	-	-	-	-	-	-	-	-	-	-	-	-	-	-	-	-	-	-	-	-	-	-	-	-
9_133076136_133085152	-	-	-	-	-	-	-	-	-	-	-	-	-	-	-	-	-	-	-	-	-	-	-	-	-	-	-	-	-	-	-	-	-	-	-	-	-	-	-	-	-	-	-	-	-	-	-	-	-
1_157268908_157278348	-	-	-	-	-	-	-	-	-	-	-	-	-	-	-	-	-	-	-	-	-	-	-	-	-	-	-	-	-	-	-	-	-	-	-	-	-	-	-	-	-	-	-	-	-	-	-	-	-
15_82487861_82503740	-	-	-	-	-	-	-	-	-	-	-	-	-	-	-	-	-	-	-	-	-	-	-	-	-	-	-	-	-	-	-	-	-	-	-	-	-	-	-	-	-	-	-	-	-	-	-	+	+
3_186865306_186875043	-	-	-	-	-	-	-	-	-	-	-	-	-	-	-	-	-	-	-	-	-	-	-	-	-	-	-	-	-	-	-	-	-	-	-	-	-	-	-	-	-	-	-	-	-	-	-	-	-
5_172397492_172401609	-	-	-	-	-	-	-	-	-	-	-	-	-	-	-	-	-	-	-	-	-	-	-	-	-	-	-	-	-	-	-	+	-	-	-	-	-	-	-	-	-	-	-	+	-	-	-	+	-
11_70209637_70220000	-	-	-	-	-	-	-	-	-	-	-	-	-	-	-	-	-	-	-	-	-	-	-	-	-	-	-	-	-	-	-	-	-	-	-	-	-	-	-	-	-	-	-	-	-	-	-	-	-
6_152490628_152497176	-	-	-	-	-	-	-	-	-	-	-	-	-	-	-	-	-	-	-	-	-	-	-	-	-	-	-	-	-	-	-	-	-	-	+	-	-	-	-	+	+	-	-	+	-	-	-	-	-
12_8556765_8562284	-	-	-	-	-	-	-	-	-	-	-	-	-	-	-	-	-	-	-	-	-	-	-	-	-	-	-	-	-	-	-	-	-	-	-	-	-	-	-	-	-	-	-	+	-	-	-	-	-
2_152175876_152180478	-	-	-	-	-	-	-	-	-	-	-	-	-	-	-	-	-	-	-	-	-	-	-	-	-	-	-	-	-	-	-	-	-	-	-	-	-	-	-	-	-	-	-	-	-	-	-	-	-
7_91447794_91454614	-	-	-	-	-	-	-	-	-	-	-	-	-	-	-	-	-	-	-	-	-	-	-	-	-	-	-	-	-	-	-	-	-	-	-	-	-	-	-	-	-	-	-	-	-	-	-	-	-
5_82969107_82975992	-	-	-	-	-	-	-	-	-	-	-	-	-	-	-	-	-	-	-	-	-	-	-	-	-	-	-	-	-	-	-	-	-	-	-	-	-	-	+	-	-	-	-	+	-	-	-	-	-
2_53755318_53760155	-	-	-	-	-	-	-	-	-	-	-	-	-	-	-	-	-	-	-	-	-	-	-	-	-	-	-	-	-	+	-	-	-	-	-	-	-	-	+	-	+	-	-	+	-	-	-	-	-
X_37478341_37484837	-	-	-	-	-	-	-	-	-	-	-	-	-	-	-	-	-	-	-	-	-	-	-	-	-	-	-	-	-	-	-	-	-	-	-	-	-	-	-	-	-	-	-	-	-	-	+	-	-
2_8893541_8903195	-	-	-	-	-	-	-	-	-	-	-	-	-	-	-	-	-	-	-	-	-	-	-	-	-	-	-	-	-	-	-	-	-	-	-	-	-	-	-	-	-	-	-	+	-	-	-	-	-
14_52280716_52286570	-	-	-	-	-	-	-	-	-	-	-	-	-	-	-	-	-	-	-	-	-	-	-	-	-	-	-	-	-	+	-	-	-	-	-	-	-	-	-	-	+	-	-	+	-	-	-	-	-
19_47047397_47055397	-	-	-	-	-	-	-	-	-	-	-	-	-	-	-	-	-	-	-	-	-	-	-	-	-	-	-	-	-	+	-	-	-	-	-	-	-	-	-	-	-	-	+	+	-	-	-	-	-
8_38081998_38091940	-	-	-	-	-	-	-	-	-	-	-	-	-	-	-	-	-	-	-	-	-	-	-	-	-	-	-	-	-	-	-	-	-	-	-	-	-	-	-	-	+	-	-	+	-	-	-	-	-
6_130192280_130199095	-	-	-	-	-	-	-	-	-	-	-	-	-	-	-	-	-	-	-	-	-	-	-	-	-	-	-	-	-	-	-	-	-	-	+	-	-	-	-	-	-	-	-	+	-	-	-	-	-
3_179055106_179062330	-	-	-	-	-	-	-	-	-	-	-	-	-	-	-	-	-	-	-	-	-	-	-	-	-	-	-	-	-	-	-	-	-	-	-	-	-	-	-	-	-	-	+	+	-	-	-	-	-
6_88404564_88419780	-	-	-	-	-	-	-	-	-	-	-	-	-	-	-	-	-	-	-	-	-	-	-	-	-	-	-	-	-	-	-	-	-	-	-	-	-	-	-	-	-	-	-	+	-	-	-	-	-
8_54070287_54074793	-	-	-	-	-	-	-	-	-	-	-	-	-	-	-	-	-	-	-	-	-	-	-	-	-	-	+	-	-	-	-	-	-	-	-	-	-	-	-	-	-	-	-	-	-	-	-	-	-
7_39753488_39764403	-	-	-	-	-	-	-	-	-	-	-	-	-	-	-	-	-	-	-	-	-	-	-	-	-	-	-	-	-	-	-	-	-	-	-	-	-	-	-	-	-	-	-	+	-	-	-	-	-
11_77548979_77563052	-	-	-	-	-	-	-	-	-	-	-	-	-	-	-	-	-	-	-	-	-	-	-	-	-	-	-	-	-	-	-	-	-	-	-	-	-	-	-	-	-	-	-	+	-	-	-	-	-
4_138927813_138934855	-	-	-	-	-	-	-	-	-	-	-	-	-	-	-	-	-	-	-	-	-	-	-	-	-	-	-	-	-	-	-	-	-	-	-	-	-	-	-	-	-	-	-	+	-	-	-	-	-
6_11102488_11111838	-	-	-	-	-	-	-	-	-	-	-	-	-	-	-	-	-	-	-	-	-	-	-	-	-	-	+	-	-	-	-	-	-	+	+	-	-	-	-	-	-	-	-	+	-	-	-	-	-
1_20153945_20160366	-	-	-	-	-	-	-	-	-	-	-	-	-	-	-	-	-	-	-	-	-	-	-	-	-	-	-	-	-	-	-	-	-	-	-	-	-	-	-	-	-	-	-	+	-	-	-	-	-
4_14169934_14175976	-	-	-	-	-	-	-	-	-	-	-	-	-	-	-	-	-	-	-	-	-	-	-	-	-	-	-	-	-	-	-	-	-	-	-	-	-	-	-	-	-	-	-	+	-	-	-	-	-
X_16038039_16051365	-	-	-	-	-	-	-	-	-	-	-	-	-	-	-	-	-	-	-	-	-	-	-	-	-	-	-	-	-	-	-	-	-	-	-	-	-	-	-	-	-	-	-	+	-	-	-	-	-
X_53160068_53162218	-	-	-	-	-	-	-	-	-	-	-	-	-	-	-	-	-	-	-	-	-	-	-	-	-	-	-	-	-	-	-	-	-	-	-	-	-	-	-	-	-	-	-	+	-	-	-	-	-
12_8319623_8324920	-	-	-	-	-	-	-	-	-	-	-	-	-	-	-	-	-	-	-	-	-	-	-	-	-	-	-	-	-	-	-	-	-	-	-	-	-	-	-	-	-	-	-	+	-	-	-	-	-
3_93938045_93955754	-	-	-	-	-	-	-	-	-	-	-	-	-	-	-	-	-	-	-	-	-	-	-	-	-	-	-	-	-	-	-	-	-	-	-	-	-	-	-	-	-	-	-	+	-	-	-	-	-
4_78713533_78719721	-	-	-	-	-	-	-	-	-	-	-	-	-	-	-	-	-	-	-	-	-	-	-	-	-	-	-	-	-	-	-	-	-	-	-	-	-	-	-	-	-	-	-	+	-	-	-	-	-
13_111189506_111199087	-	-	-	-	-	-	-	-	-	-	-	-	-	-	-	-	-	-	-	-	-	-	-	-	-	-	+	-	+	-	-	-	+	-	+	-	-	-	-	-	+	-	-	-	-	-	-	-	-
2_6838341_6846883	-	-	-	-	-	-	-	-	-	-	-	-	-	-	-	-	-	-	-	-	-	-	-	-	-	-	-	+	-	+	-	-	-	-	+	+	-	-	-	-	-	+	+	-	-	-	-	-	-
5_175991929_176006067	-	-	-	-	-	-	-	-	-	-	-	-	-	-	-	-	-	-	-	-	-	-	-	-	-	-	-	-	-	-	-	-	-	-	-	-	-	-	-	-	-	-	-	+	-	-	-	-	-
7_33158829_33174607	-	-	-	-	-	-	-	-	-	-	-	-	-	-	-	-	-	-	-	-	-	-	-	-	-	-	-	-	-	-	-	-	-	-	-	-	-	-	-	-	-	-	-	+	-	-	-	-	-
X_37451927_37461065	-	-	-	-	-	-	-	-	-	-	-	-	-	-	-	-	-	-	-	-	-	-	-	-	-	-	-	-	-	-	-	-	-	-	-	-	-	-	-	-	-	-	-	+	-	-	-	-	-
20_1728520_1733344	-	-	-	-	-	-	-	-	-	-	-	-	-	-	-	-	-	-	-	-	-	-	-	-	-	-	-	-	-	-	-	-	-	-	-	-	-	-	-	-	-	-	-	+	-	-	-	-	-
X_107052129_107054871	-	-	-	-	-	-	-	-	-	-	-	-	-	-	-	-	-	-	-	-	-	-	-	-	-	-	-	-	-	-	-	-	-	-	-	-	-	-	-	-	-	-	-	+	-	-	-	-	-
6_45236448_45241799	-	-	-	-	-	-	-	-	-	-	-	-	-	-	-	-	-	-	-	-	-	-	-	-	-	-	+	-	-	+	-	-	-	-	-	-	-	-	-	-	-	-	-	-	-	-	-	-	-
3_112413019_112423381	-	-	-	-	-	-	-	-	-	-	-	-	-	-	-	-	-	-	-	-	-	-	-	-	-	-	+	-	-	-	-	-	-	-	-	-	-	-	-	-	+	-	-	-	-	-	-	-	-
5_96164809_96172177	-	-	-	-	-	-	-	-	-	-	-	-	-	-	-	-	-	-	-	-	-	-	-	-	-	-	+	-	-	-	-	-	-	-	-	-	-	-	-	-	-	-	-	-	-	-	-	-	-
X_47285390_47294133	-	-	-	-	-	-	-	-	-	-	-	-	-	-	-	-	-	-	-	-	-	-	-	-	-	-	+	-	-	-	-	-	-	-	-	-	-	-	-	-	-	-	-	-	-	-	-	-	-
X_108139440_108148433	-	-	-	-	-	-	-	-	-	-	-	-	-	-	-	-	-	-	-	-	-	-	-	-	-	-	+	-	-	-	-	-	-	-	-	-	-	-	-	-	-	-	-	-	-	-	-	-	-
17_43352786_43357982	-	-	-	-	-	-	-	-	-	-	-	-	-	-	-	-	-	-	-	-	-	-	-	-	-	-	-	-	-	-	-	-	-	-	-	-	-	-	-	-	-	-	-	-	-	-	-	-	-
10_45571381_45577314	-	-	-	-	-	-	-	-	-	-	-	-	-	-	-	-	-	-	-	-	-	-	-	-	-	-	-	-	-	-	-	-	-	-	+	-	-	-	-	-	-	-	-	-	-	-	-	-	-
13_100080209_100088667	-	-	-	-	-	-	-	-	-	-	-	-	-	-	-	-	-	-	-	-	-	-	-	-	-	-	-	-	-	-	-	-	-	-	-	-	-	-	-	-	-	-	-	-	-	-	-	-	-
6_33117732_33125012	-	-	-	-	-	-	-	-	-	-	-	-	-	-	-	-	-	-	-	-	-	-	-	-	-	-	-	-	-	-	-	-	-	-	-	-	-	-	-	-	-	-	-	-	-	-	-	-	-
2_148253644_148259882	-	-	-	-	-	-	-	-	-	-	-	-	-	-	-	-	-	-	-	-	-	-	-	-	-	-	+	-	-	-	-	-	-	-	-	+	-	-	-	-	-	-	-	+	-	-	-	-	-
6_158296636_158303484	-	-	-	-	-	-	-	-	-	-	-	-	-	-	-	-	-	-	-	-	-	-	-	-	-	-	-	-	-	-	-	+	-	-	-	-	-	-	-	-	-	-	-	-	-	-	-	-	-
11_71908144_71917331	-	-	-	-	-	-	-	-	-	-	-	-	-	-	-	-	-	-	-	-	-	-	-	-	-	-	-	-	-	-	-	-	-	-	-	-	-	-	-	-	-	-	-	-	-	-	-	-	-
14_31701989_31712213	-	-	-	-	-	-	-	-	-	-	-	-	-	-	-	-	-	-	-	-	-	-	-	-	-	-	-	-	-	-	-	-	-	-	-	-	-	-	-	-	-	-	-	-	-	-	-	-	-
8_127431700_127440906	-	-	-	-	-	-	-	-	-	-	-	-	-	-	-	-	-	-	-	-	-	-	-	-	-	-	-	-	-	-	-	+	-	-	-	-	-	-	-	-	-	-	-	-	-	-	-	-	-
6_38616528_38624444	-	-	-	-	-	-	-	-	-	-	-	-	-	-	-	-	-	-	-	-	-	-	-	-	-	-	-	-	-	-	-	-	-	-	+	-	-	-	+	-	-	-	-	-	-	-	-	-	-
9_112391940_112399397	-	-	-	-	-	-	-	-	-	-	-	-	-	-	-	-	-	-	-	-	-	-	-	-	-	-	-	-	-	-	-	-	-	-	-	-	-	-	+	-	-	-	-	-	-	-	-	-	-
X_57219329_57223949	-	-	-	-	-	-	-	-	-	-	-	-	-	-	-	-	-	-	-	-	-	-	-	-	-	-	+	+	-	-	-	-	-	-	-	-	-	-	+	-	+	-	-	-	-	-	-	-	-
6_88662250_88670881	-	-	-	-	-	-	-	-	-	-	-	-	-	-	-	-	-	-	-	-	-	-	-	-	-	-	-	+	-	-	-	-	-	-	-	-	-	-	-	-	-	-	-	-	-	-	-	-	-
12_75371090_75377752	-	-	-	-	-	-	-	-	-	-	-	-	-	-	-	-	-	-	-	-	-	-	-	-	-	-	-	+	-	-	-	-	-	-	-	-	-	-	-	-	-	-	-	-	-	-	-	-	-
17_35500761_35508355	-	-	-	-	-	-	-	-	-	-	-	-	-	-	-	-	-	-	-	-	-	-	-	-	-	-	-	+	-	-	-	-	-	-	-	-	-	-	-	-	-	-	-	-	-	-	-	-	-
2_112039344_112044989	-	-	-	-	-	-	-	-	-	-	-	-	-	-	-	-	-	-	-	-	-	-	-	-	-	-	-	-	+	-	-	+	-	-	-	-	-	-	+	+	+	+	+	+	-	-	-	-	-
8_64764925_64777239	-	-	-	-	-	-	-	-	-	-	-	-	-	-	-	-	-	-	-	-	-	-	-	-	-	-	-	-	+	-	-	-	-	-	-	-	-	-	-	-	-	-	-	-	-	-	-	-	-
2_38080799_38086512	-	-	-	-	-	-	-	-	-	-	-	-	-	-	-	-	-	-	-	-	-	-	-	-	-	-	-	+	+	-	-	+	-	-	-	-	-	-	-	-	+	-	-	-	-	-	-	-	-
Y_13252526_13259365	-	-	-	-	-	-	-	-	-	-	-	-	-	-	-	-	-	-	-	-	-	-	-	-	-	-	-	+	+	+	-	-	-	-	+	-	-	-	-	-	-	-	-	-	-	-	-	-	-
12_1711130_1715463	-	-	-	-	-	-	-	-	-	-	-	-	-	-	-	-	-	-	-	-	-	-	-	-	-	-	-	+	+	+	-	-	-	-	-	-	-	-	-	-	-	-	-	-	-	-	-	-	-
3_101692113_101701253	-	-	-	-	-	-	-	-	-	-	-	-	-	-	-	-	-	-	-	-	-	-	-	-	-	-	-	-	-	-	-	-	+	-	+	-	-	-	+	-	+	-	-	+	-	-	-	-	-
10_26988116_26999252	-	-	-	-	-	-	-	-	-	-	-	-	-	-	-	-	-	-	-	-	-	-	-	-	-	-	-	-	-	-	-	-	+	-	-	-	-	-	+	-	-	-	-	+	-	-	-	-	-
7_35696137_35697017	-	-	-	-	-	-	-	-	-	-	-	-	-	-	-	-	-	-	-	-	-	-	-	-	-	-	-	-	-	+	-	-	+	-	-	-	-	-	-	-	-	-	-	-	-	-	-	-	-
15_55304849_55312434	-	-	-	-	-	-	-	-	-	-	-	-	-	-	-	-	-	-	-	-	-	-	-	-	-	-	-	-	-	-	-	-	+	-	-	-	-	-	-	-	+	+	+	-	-	-	-	-	-
Y_7392325_7401043	-	-	-	-	-	-	-	-	-	-	-	-	-	-	-	-	-	-	-	-	-	-	-	-	-	-	-	-	-	-	-	-	+	-	-	-	-	-	-	-	-	-	-	-	-	-	-	-	-
19_8379292_8386644	-	-	-	-	-	-	-	-	-	-	-	-	-	-	-	-	-	-	-	-	-	-	-	-	-	-	-	-	-	-	-	-	+	-	-	-	-	-	-	-	-	-	-	-	-	-	-	-	-
1_221947780_221958635	-	-	-	-	-	-	-	-	-	-	-	-	-	-	-	-	-	-	-	-	-	-	-	-	-	-	-	-	-	-	-	-	+	-	-	-	-	-	-	-	-	-	-	-	-	-	-	-	-
1_228947562_228951891	-	-	-	-	-	-	-	-	-	-	-	-	-	-	-	-	-	-	-	-	-	-	-	-	-	-	-	-	-	-	-	-	+	-	-	-	-	-	-	-	-	-	-	-	-	-	-	-	-
14_102234172_102245769	-	-	-	-	-	-	-	-	-	-	-	-	-	-	-	-	-	-	-	-	-	-	-	-	-	-	-	-	-	-	-	-	-	-	-	-	-	-	-	-	-	-	-	-	-	-	-	-	-
4_74083501_74094041	-	-	-	-	-	-	-	-	-	-	-	-	-	-	-	-	-	-	-	-	-	-	-	-	-	-	-	-	-	-	-	-	-	-	-	-	-	-	-	-	-	-	-	-	-	-	-	-	-
5_126838561_126845494	-	-	-	-	-	-	-	-	-	-	-	-	-	-	-	-	-	-	-	-	-	-	-	-	-	-	-	-	-	-	-	-	-	-	-	-	-	-	-	-	-	-	-	-	-	-	-	-	-
8_144871550_144877827	-	-	-	-	-	-	-	-	-	-	-	-	-	-	-	-	-	-	-	-	-	-	-	-	-	-	-	-	-	-	-	-	-	-	-	-	-	-	-	-	-	-	-	-	-	-	-	-	-
6_110917872_110928127	-	-	-	-	-	-	-	-	-	-	-	-	-	-	-	-	-	-	-	-	-	-	-	-	-	-	-	-	-	-	-	-	-	-	-	-	-	-	-	-	-	-	-	-	-	-	-	-	-
6_32559942_32567318	-	-	-	-	-	-	-	-	-	-	-	-	-	-	-	-	-	-	-	-	-	-	-	-	-	-	-	-	-	-	-	-	-	-	-	-	-	-	-	-	-	-	-	-	-	-	-	-	-
22_19936445_19938701	-	-	-	-	-	-	-	-	-	-	-	-	-	-	-	-	-	-	-	-	-	-	-	-	-	-	-	-	-	-	-	-	-	-	-	-	-	-	-	-	-	-	-	-	-	-	-	-	-
14_59443911_59453014	-	-	-	-	-	-	-	-	-	-	-	-	-	-	-	-	-	-	-	-	-	-	-	-	-	-	-	-	-	-	-	-	-	-	-	-	-	-	-	-	-	-	-	-	-	-	-	-	-
4_69825834_69831487	-	-	-	-	-	-	-	-	-	-	-	-	-	-	-	-	-	-	-	-	-	-	-	-	-	-	-	-	-	-	-	-	-	-	-	-	-	-	-	-	-	-	-	-	-	-	-	-	-
14_70536592_70544307	-	-	-	-	-	-	-	-	-	-	-	-	-	-	-	-	-	-	-	-	-	-	-	-	-	-	-	-	-	-	-	-	-	-	-	-	-	-	-	-	+	-	-	-	-	-	-	-	-
15_51357586_51367580	-	-	-	-	-	-	-	-	-	-	-	-	-	-	-	-	-	-	-	-	-	-	-	-	-	-	-	-	-	-	-	-	-	-	+	-	-	-	-	-	-	-	-	-	-	-	-	-	-
19_37106646_37116164	-	-	-	-	-	-	-	-	-	-	-	-	-	-	-	-	-	-	-	-	-	-	-	-	-	-	-	-	-	-	-	-	-	-	-	-	-	-	-	-	-	-	-	-	-	-	-	-	-
12_66281496_66290831	-	-	-	-	-	-	-	-	-	-	-	-	-	-	-	-	-	-	-	-	-	-	-	-	-	-	-	-	-	-	-	-	-	-	-	-	-	-	-	-	-	-	-	-	-	-	-	-	-
4_8482382_8488709	-	-	-	-	-	-	-	-	-	-	-	-	-	-	-	-	-	-	-	-	-	-	-	-	-	-	-	-	-	-	-	-	-	-	-	-	-	-	-	-	-	-	-	-	-	-	-	-	-
1_150650451_150657785	-	-	-	-	-	-	-	-	-	-	-	-	-	-	-	-	-	-	-	-	-	-	-	-	-	-	-	-	-	-	-	-	-	-	-	-	-	-	-	-	-	-	+	-	-	-	-	-	-
1_161404177_161410693	-	-	-	-	-	-	-	-	-	-	-	-	-	-	-	-	-	-	-	-	-	-	-	-	-	-	-	-	-	-	-	-	-	-	-	-	-	-	-	-	-	-	-	-	-	-	-	-	-
14_24009539_24015782	-	-	-	-	-	-	-	-	-	-	-	-	-	-	-	-	-	-	-	-	-	-	-	-	-	-	-	-	-	-	-	-	-	-	-	-	-	-	-	-	+	-	-	-	-	-	-	-	-
4_82473316_82483151	-	-	-	-	-	-	-	-	-	-	-	-	-	-	-	-	-	-	-	-	-	-	-	-	-	-	-	-	-	-	-	-	-	-	+	-	-	-	-	-	-	-	-	-	-	-	-	-	-
7_87322847_87330901	-	-	-	-	-	-	-	-	-	-	-	-	-	-	-	-	-	-	-	-	-	-	-	-	-	-	-	-	-	-	-	-	-	-	-	-	-	-	-	-	-	-	-	-	-	-	-	-	-
9_88933269_88943967	-	-	-	-	-	-	-	-	-	-	-	-	-	-	-	-	-	-	-	-	-	-	-	-	-	-	-	-	-	-	-	-	-	-	-	-	-	-	-	-	-	-	-	-	-	-	-	-	-
Y_13888665_13897893	-	-	-	-	-	-	-	-	-	-	-	-	-	-	-	-	-	-	-	-	-	-	-	-	-	-	-	-	-	-	-	-	-	-	-	-	-	-	-	-	-	-	-	-	-	-	-	-	-
10_99818701_99827957	-	-	-	-	-	-	-	-	-	-	-	-	-	-	-	-	-	-	-	-	-	-	-	-	-	-	-	-	-	-	-	-	-	-	-	-	-	-	-	-	-	-	-	-	-	-	-	-	-
3_148552181_148567777	-	-	-	-	-	-	-	-	-	-	-	-	-	-	-	-	-	-	-	-	-	-	-	-	-	-	-	-	-	-	-	-	-	-	-	-	-	-	-	-	-	-	-	-	-	-	-	-	-
1_247898555_247905892	-	-	-	-	-	-	-	-	-	-	-	-	-	-	-	-	-	-	-	-	-	-	-	-	-	-	-	-	-	-	-	-	-	-	+	-	-	-	-	-	-	-	-	-	-	-	-	-	-
11_14524557_14527625	-	-	-	-	-	-	-	-	-	-	-	-	-	-	-	-	-	-	-	-	-	-	-	-	-	-	-	-	-	+	-	-	-	-	-	-	-	-	-	-	-	-	-	-	-	-	-	-	-
1_9086799_9096029	-	-	-	-	-	-	-	-	-	-	-	-	-	-	-	-	-	-	-	-	-	-	-	-	-	-	-	-	-	+	-	-	-	-	-	-	-	-	-	-	-	-	-	-	-	-	-	-	-
9_35640303_35642827	-	-	-	-	-	-	-	-	-	-	-	-	-	-	-	-	-	-	-	-	-	-	-	-	-	-	-	-	-	+	-	-	-	-	+	-	-	-	-	-	-	-	-	-	-	-	-	-	-
1_155622388_155626664	-	-	-	-	-	-	-	-	-	-	-	-	-	-	-	-	-	-	-	-	-	-	-	-	-	-	-	-	-	+	-	-	-	-	-	-	-	-	-	-	-	-	-	-	-	-	-	-	-
1_160687620_160690643	-	-	-	-	-	-	-	-	-	-	-	-	-	-	-	-	-	-	-	-	-	-	-	-	-	-	-	-	-	+	-	-	-	-	-	-	-	-	-	-	-	-	-	-	-	-	-	-	-
20_897123_903148	-	-	-	-	-	-	-	-	-	-	-	-	-	-	-	-	-	-	-	-	-	-	-	-	-	-	-	-	-	+	-	-	-	-	-	-	-	-	-	-	-	-	-	-	-	-	-	-	-
2_217590844_217592765	-	-	-	-	-	-	-	-	-	-	-	-	-	-	-	-	-	-	-	-	-	-	-	-	-	-	-	-	-	+	-	-	-	-	-	-	-	-	-	-	-	-	-	-	-	-	-	-	-
6_2310408_2317792	-	-	-	-	-	-	-	-	-	-	-	-	-	-	-	-	-	-	-	-	-	-	-	-	-	-	-	-	-	+	-	-	-	-	-	-	-	-	-	-	-	-	-	-	-	-	-	-	-
12_8787063_8796436	-	-	-	-	-	-	-	-	-	-	-	-	-	-	-	-	-	-	-	-	-	-	-	-	-	-	-	-	-	+	-	-	-	-	-	-	-	-	-	-	-	-	-	-	-	-	-	-	-
3_143797678_143805775	-	-	-	-	-	-	-	-	-	-	-	-	-	-	-	-	-	-	-	-	-	-	-	-	-	-	-	-	-	+	-	-	-	-	-	-	-	-	-	-	-	-	-	-	-	-	-	-	-
X_37465408_37473413	-	-	-	-	-	-	-	-	-	-	-	-	-	-	-	-	-	-	-	-	-	-	-	-	-	-	-	-	-	+	-	-	-	-	-	-	-	-	-	-	-	-	-	-	-	-	-	-	-
19_52408080_52414733	-	-	-	-	-	-	-	-	-	-	-	-	-	-	-	-	-	-	-	-	-	-	-	-	-	-	-	-	-	-	-	-	-	+	-	-	-	-	-	-	-	-	-	-	-	-	-	-	-
7_138556757_138566149	-	-	-	-	-	-	-	-	-	-	-	-	-	-	-	-	-	-	-	-	-	-	-	-	-	-	-	-	-	-	-	-	-	+	-	-	-	-	-	-	-	-	-	-	-	-	-	-	-
21_32660558_32664759	-	-	-	-	-	-	-	-	-	-	-	-	-	-	-	-	-	-	-	-	-	-	-	-	-	-	-	-	-	-	-	-	-	-	+	-	-	-	-	-	-	-	-	-	-	-	-	-	-
12_29135981_29140551	-	-	-	-	-	-	-	-	-	-	-	-	-	-	-	-	-	-	-	-	-	-	-	-	-	-	-	-	-	-	-	-	-	-	+	-	-	-	-	-	-	-	-	-	-	-	-	-	-
3_149752187_149761298	-	-	-	-	-	-	-	-	-	-	-	-	-	-	-	-	-	-	-	-	-	-	-	-	-	-	-	-	-	-	-	-	-	-	+	-	-	-	-	-	-	-	-	-	-	-	-	-	-
3_4127290_4137307	-	-	-	-	-	-	-	-	-	-	-	-	-	-	-	-	-	-	-	-	-	-	-	-	-	-	-	-	-	-	-	-	-	-	+	-	-	-	-	-	-	-	-	-	-	-	-	-	-
19_21412130_21418811	-	-	-	-	-	-	-	-	-	-	-	-	-	-	-	-	-	-	-	-	-	-	-	-	-	-	-	-	-	-	-	-	-	-	-	-	-	-	-	-	+	-	-	-	-	-	-	-	-
14_91225663_91226868	-	-	-	-	-	-	-	-	-	-	-	-	-	-	-	-	-	-	-	-	-	-	-	-	-	-	-	-	-	-	-	-	-	-	-	-	-	-	-	-	+	-	-	-	-	-	-	-	-
2_73687663_73699895	-	-	-	-	-	-	-	-	-	-	-	-	-	-	-	-	-	-	-	-	-	-	-	-	-	-	-	-	-	-	-	-	-	-	-	-	-	-	-	-	-	-	+	-	-	-	-	-	-
12_100159472_100166196	-	-	-	-	-	-	-	-	-	-	-	-	-	-	-	-	-	-	-	-	-	-	-	-	-	-	-	-	-	-	-	-	-	-	-	-	-	-	-	-	-	-	+	-	-	-	-	-	-
3_14225210_14230183	-	-	-	-	-	-	-	-	-	-	-	-	-	-	-	-	-	-	-	-	-	-	-	-	-	-	-	-	-	-	-	-	-	-	-	-	-	-	-	-	-	-	+	-	-	-	-	-	-
12_110403278_110411068	-	-	-	-	-	-	-	-	-	-	-	-	-	-	-	-	-	-	-	-	-	-	-	-	-	-	-	-	-	-	-	-	-	-	-	-	-	-	-	-	-	-	+	-	-	-	-	-	-
2_151309244_151313819	-	-	-	-	-	-	-	-	-	-	-	-	-	-	-	-	-	-	-	-	-	-	-	-	-	-	-	-	-	-	-	-	-	-	-	-	-	-	-	-	-	-	-	-	-	-	-	-	-
6_137717275_137724946	-	-	-	-	-	-	-	-	-	-	-	-	-	-	-	-	-	-	-	-	-	-	-	-	-	-	-	-	-	-	-	-	-	-	-	-	-	-	-	-	-	-	-	-	-	-	-	-	-
11_67882043_67889510	-	-	-	-	-	-	-	-	-	-	-	-	-	-	-	-	-	-	-	-	-	-	-	-	-	-	-	-	-	-	-	-	-	-	-	-	-	-	-	-	-	-	-	-	-	-	-	-	-
11_95609667_95615594	-	-	-	-	-	-	-	-	-	-	-	-	-	-	-	-	-	-	-	-	-	-	-	-	-	-	-	-	-	-	-	-	-	-	-	-	-	-	-	-	-	-	-	-	-	-	-	-	-
17_35296917_35316213	-	-	-	-	-	-	-	-	-	-	-	-	-	-	-	-	-	-	-	-	-	-	-	-	-	-	-	-	-	-	-	-	-	-	-	-	-	-	-	-	-	-	-	-	-	-	-	-	-
6_131401452_131414194	-	-	-	-	-	-	-	-	-	-	-	-	-	-	-	-	-	-	-	-	-	-	-	-	-	-	-	-	-	-	-	-	-	-	-	-	-	-	-	-	-	-	-	-	-	-	-	-	-
19_51396763_51402961	-	-	-	-	-	-	-	-	-	-	-	-	-	-	-	-	-	-	-	-	-	-	-	-	-	-	-	-	-	-	-	-	-	-	-	-	-	-	-	-	-	-	-	-	-	-	-	-	-
6_33340849_33352438	-	-	-	-	-	-	-	-	-	-	-	-	-	-	-	-	-	-	-	-	-	-	-	-	-	-	-	-	-	-	-	-	-	-	-	-	-	-	-	-	-	-	-	-	-	-	-	-	-
8_63143704_63154359	-	-	-	-	-	-	-	-	-	-	-	-	-	-	-	-	-	-	-	-	-	-	-	-	-	-	-	-	-	-	-	-	-	-	-	-	-	-	-	-	-	-	-	-	-	-	-	-	-
9_21922275_21931725	-	-	-	-	-	-	-	-	-	-	-	-	-	-	-	-	-	-	-	-	-	-	-	-	-	-	-	-	-	-	-	-	-	-	-	-	-	-	-	-	-	-	-	-	-	-	-	-	-
9_129587223_129596563	-	-	-	-	-	-	-	-	-	-	-	-	-	-	-	-	-	-	-	-	-	-	-	-	-	-	-	-	-	-	-	-	-	-	-	-	-	-	-	-	-	-	-	-	-	-	-	-	-
7_64945897_64951162	-	-	-	-	-	-	-	-	-	-	-	-	-	-	-	-	-	-	-	-	-	-	-	-	-	-	-	-	-	-	-	-	-	-	-	-	-	-	-	-	-	-	-	-	-	-	-	-	-
5_147715836_147734078	-	-	-	-	-	-	-	-	-	-	-	-	-	-	-	-	-	-	-	-	-	-	-	-	-	-	-	-	-	-	-	-	-	-	-	-	-	-	-	-	-	-	-	-	-	-	-	-	-
1_36330037_36337263	-	-	-	-	-	-	-	-	-	-	-	-	-	-	-	-	-	-	-	-	-	-	-	-	-	-	-	-	-	-	-	-	-	-	-	-	-	-	-	-	-	-	-	-	-	-	-	-	-
13_86757452_86765921	-	-	-	-	-	-	-	-	-	-	-	-	-	-	-	-	-	-	-	-	-	-	-	-	-	-	-	-	-	-	-	-	-	-	-	-	-	-	-	-	-	-	-	-	-	-	-	-	-
8_131820834_131826284	-	-	-	-	-	-	-	-	-	-	-	-	-	-	-	-	-	-	-	-	-	-	-	-	-	-	-	-	-	-	-	-	-	-	-	-	-	-	-	-	-	-	-	-	-	-	-	-	-
7_143105116_143110504	-	-	-	-	-	-	-	-	-	-	-	-	-	-	-	-	-	-	-	-	-	-	-	-	-	-	-	-	-	-	-	-	-	-	-	-	-	-	-	-	-	-	-	-	-	-	-	-	-
1_167317843_167323390	-	-	-	-	-	-	-	-	-	-	-	-	-	-	-	-	-	-	-	-	-	-	-	-	-	-	-	-	-	-	-	-	-	-	-	-	-	-	-	-	-	-	-	-	-	-	-	-	-
1_178141216_178143059	-	-	-	-	-	-	-	-	-	-	-	-	-	-	-	-	-	-	-	-	-	-	-	-	-	-	-	-	-	-	-	-	-	-	-	-	-	-	-	-	-	-	-	-	-	-	-	-	-
12_54942537_54948366	-	-	-	-	-	-	-	-	-	-	-	-	-	-	-	-	-	-	-	-	-	-	-	-	-	-	-	-	-	-	-	-	-	-	-	-	-	-	-	-	-	-	-	-	-	-	-	-	-
8_131740744_131747161	-	-	-	-	-	-	-	-	-	-	-	-	-	-	-	-	-	-	-	-	-	-	-	-	-	-	-	-	-	-	-	-	-	-	-	-	-	-	-	-	-	-	-	-	-	-	-	-	-
3_46046256_46054342	-	-	-	-	-	-	-	-	-	-	-	-	-	-	-	-	-	-	-	-	-	-	-	-	-	-	-	-	-	-	-	-	-	-	-	-	-	-	-	-	-	-	-	-	-	-	-	-	-
11_75039915_75047153	-	-	-	-	-	-	-	-	-	-	-	-	-	-	-	-	-	-	-	-	-	-	-	-	-	-	-	-	-	-	-	-	-	-	-	-	-	-	-	-	-	-	-	-	-	-	-	-	-
19_56494761_56501703	-	-	-	-	-	-	-	-	-	-	-	-	-	-	-	-	-	-	-	-	-	-	-	-	-	-	-	-	-	-	-	-	-	-	-	-	-	-	-	-	-	-	-	-	-	-	-	-	-
7_12589988_12596310	-	-	-	-	-	-	-	-	-	-	-	-	-	-	-	-	-	-	-	-	-	-	-	-	-	-	-	-	-	-	-	-	-	-	-	-	-	-	-	-	-	-	-	-	-	-	-	-	-
12_104824073_104828664	-	-	-	-	-	-	-	-	-	-	-	-	-	-	-	-	-	-	-	-	-	-	-	-	-	-	-	-	-	-	-	-	-	-	-	-	-	-	-	-	-	-	-	-	-	-	-	-	-
1_8921234_8927121	-	-	-	-	-	-	-	-	-	-	-	-	-	-	-	-	-	-	-	-	-	-	-	-	-	-	-	-	-	-	-	-	-	-	-	-	-	-	-	-	-	-	-	-	-	-	-	-	-
1_65637767_65648036	-	-	-	-	-	-	-	-	-	-	-	-	-	-	-	-	-	-	-	-	-	-	-	-	-	-	-	-	-	-	-	-	-	-	-	-	-	-	-	-	-	-	-	-	-	-	-	-	-
7_141751124_141756138	-	-	-	-	-	-	-	-	-	-	-	-	-	-	-	-	-	-	-	-	-	-	-	-	-	-	-	-	-	-	-	-	-	-	-	-	-	-	-	-	-	-	-	-	-	-	-	-	-
1_70366861_70372373	-	-	-	-	-	-	-	-	-	-	-	-	-	-	-	-	-	-	-	-	-	-	-	-	-	-	-	-	-	-	-	-	-	-	-	-	-	-	-	-	-	-	-	-	-	-	-	-	-
4_191761_197074	-	-	-	-	-	-	-	-	-	-	-	-	-	-	-	-	-	-	-	-	-	-	-	-	-	-	-	-	-	-	-	-	-	-	-	-	-	-	-	-	-	-	-	-	-	-	-	-	-
4_99013444_99021899	-	-	-	-	-	-	-	-	-	-	-	-	-	-	-	-	-	-	-	-	-	-	-	-	-	-	-	-	-	-	-	-	-	-	-	-	-	-	-	-	-	-	-	-	-	-	-	-	-
X_73527957_73536417	-	-	-	-	-	-	-	-	-	-	-	-	-	-	-	-	-	-	-	-	-	-	-	-	-	-	-	-	-	-	-	-	-	-	-	-	-	-	-	-	-	-	-	-	-	-	-	-	-
4_39539258_39544115	-	-	-	-	-	-	-	-	-	-	-	-	-	-	-	-	-	-	-	-	-	-	-	-	-	-	-	-	-	-	-	-	-	-	-	-	-	-	-	-	-	-	-	-	-	-	-	-	-
1_160690783_160700016	-	-	-	-	-	-	-	-	-	-	-	-	-	-	-	-	-	-	-	-	-	-	-	-	-	-	-	-	-	-	-	-	-	-	-	-	-	-	-	-	-	-	-	-	-	-	-	-	-
1_227618385_227631143	-	-	-	-	-	-	-	-	-	-	-	-	-	-	-	-	-	-	-	-	-	-	-	-	-	-	-	-	-	-	-	-	-	-	-	-	-	-	-	-	-	-	-	-	-	-	-	-	-
X_47866274_47875865	-	-	-	-	-	-	-	-	-	-	-	-	-	-	-	-	-	-	-	-	-	-	-	-	-	-	-	-	-	-	-	-	-	-	-	-	-	-	-	-	-	-	-	-	-	-	-	-	-
14_50544971_50554903	-	-	-	-	-	-	-	-	-	-	-	-	-	-	-	-	-	-	-	-	-	-	-	-	-	-	-	-	-	-	-	-	-	-	-	-	-	-	-	-	-	-	-	-	-	-	-	-	-
19_57513038_57518511	-	-	-	-	-	-	-	-	-	-	-	-	-	-	-	-	-	-	-	-	-	-	-	-	-	-	-	-	-	-	-	-	-	-	-	-	-	-	-	-	-	-	-	-	-	-	-	-	-
12_133090535_133096478	-	-	-	-	-	-	-	-	-	-	-	-	-	-	-	-	-	-	-	-	-	-	-	-	-	-	-	-	-	-	-	-	-	-	-	-	-	-	-	-	-	-	-	-	-	-	-	-	-
1_227589717_227596629	-	-	-	-	-	-	-	-	-	-	-	-	-	-	-	-	-	-	-	-	-	-	-	-	-	-	-	-	-	-	-	-	-	-	-	-	-	-	-	-	-	-	-	-	-	-	-	-	-
13_102669279_102672426	-	-	-	-	-	-	-	-	-	-	-	-	-	-	-	-	-	-	-	-	-	-	-	-	-	-	-	-	-	-	-	-	-	-	-	-	-	-	-	-	-	-	-	-	-	-	-	-	-
16_10419373_10424167	-	-	-	-	-	-	-	-	-	-	-	-	-	-	-	-	-	-	-	-	-	-	-	-	-	-	-	-	-	-	-	-	-	-	-	-	-	-	-	-	-	-	-	-	-	-	-	-	-
5_32548454_32560424	-	-	-	-	-	-	-	-	-	-	-	-	-	-	-	-	-	-	-	-	-	-	-	-	-	-	-	-	-	-	-	-	-	-	-	-	-	-	-	-	-	-	-	-	-	-	-	-	-
X_49139778_49148918	-	-	-	-	-	-	-	-	-	-	-	-	-	-	-	-	-	-	-	-	-	-	-	-	-	-	-	-	-	-	-	-	-	-	-	-	-	-	-	-	-	-	-	-	-	-	-	-	-
1_225791234_225801134	-	-	-	-	-	-	-	-	-	-	-	-	-	-	-	-	-	-	-	-	-	-	-	-	-	-	-	-	-	-	-	-	-	-	-	-	-	-	-	-	-	-	-	-	-	-	-	-	-
19_12022767_12025931	-	-	-	-	-	-	-	-	-	-	-	-	-	-	-	-	-	-	-	-	-	-	-	-	-	-	-	-	-	-	-	-	-	-	-	-	-	-	-	-	-	-	-	-	-	-	-	-	-
4_143177945_143180459	-	-	-	-	-	-	-	-	-	-	-	-	-	-	-	-	-	-	-	-	-	-	-	-	-	-	-	-	-	-	-	-	-	-	-	-	-	-	-	-	-	-	-	-	-	-	-	-	-
7_99723171_99729894	-	-	-	-	-	-	-	-	-	-	-	-	-	-	-	-	-	-	-	-	-	-	-	-	-	-	-	-	-	-	-	-	-	-	-	-	-	-	-	-	-	-	-	-	-	-	-	-	-
X_40793645_40806487	-	-	-	-	-	-	-	-	-	-	-	-	-	-	-	-	-	-	-	-	-	-	-	-	-	-	-	-	-	-	-	-	-	-	-	-	-	-	-	-	-	-	-	-	-	-	-	-	-
5_122616934_122624322	-	-	-	-	-	-	-	-	-	-	-	-	-	-	-	-	-	-	-	-	-	-	-	-	-	-	-	-	-	-	-	-	-	-	-	-	-	-	-	-	-	-	-	-	-	-	-	-	-
12_82368066_82374373	-	-	-	-	-	-	-	-	-	-	-	-	-	-	-	-	-	-	-	-	-	-	-	-	-	-	-	-	-	-	-	-	-	-	-	-	-	-	-	-	-	-	-	-	-	-	-	-	-
16_31763216_31769515	-	-	-	-	-	-	-	-	-	-	-	-	-	-	-	-	-	-	-	-	-	-	-	-	-	-	-	-	-	-	-	-	-	-	-	-	-	-	-	-	-	-	-	-	-	-	-	-	-
16_72064268_72073376	-	-	-	-	-	-	-	-	-	-	-	-	-	-	-	-	-	-	-	-	-	-	-	-	-	-	-	-	-	-	-	-	-	-	-	-	-	-	-	-	-	-	-	-	-	-	-	-	-
4_176344476_176348812	-	-	-	-	-	-	-	-	-	-	-	-	-	-	-	-	-	-	-	-	-	-	-	-	-	-	-	-	-	-	-	-	-	-	-	-	-	-	-	-	-	-	-	-	-	-	-	-	-
4_37545756_37552478	-	-	-	-	-	-	-	-	-	-	-	-	-	-	-	-	-	-	-	-	-	-	-	-	-	-	-	-	-	-	-	-	-	-	-	-	-	-	-	-	-	-	-	-	-	-	-	-	-
5_125914724_125929139	-	-	-	-	-	-	-	-	-	-	-	-	-	-	-	-	-	-	-	-	-	-	-	-	-	-	-	-	-	-	-	-	-	-	-	-	-	-	-	-	-	-	-	-	-	-	-	-	-
2_222433748_222441169	-	-	-	-	-	-	-	-	-	-	-	-	-	-	-	-	-	-	-	-	-	-	-	-	-	-	-	-	-	-	-	-	-	-	-	-	-	-	-	-	-	-	-	-	-	-	-	-	-
5_154878589_154886115	-	-	-	-	-	-	-	-	-	-	-	-	-	-	-	-	-	-	-	-	-	-	-	-	-	-	-	-	-	-	-	-	-	-	-	-	-	-	-	-	-	-	-	-	-	-	-	-	-
X_71264575_71272620	-	-	-	-	-	-	-	-	-	-	-	-	-	-	-	-	-	-	-	-	-	-	-	-	-	-	-	-	-	-	-	-	-	-	-	-	-	-	-	-	-	-	-	-	-	-	-	-	-
X_73655974_73666201	-	-	-	-	-	-	-	-	-	-	-	-	-	-	-	-	-	-	-	-	-	-	-	-	-	-	-	-	-	-	-	-	-	-	-	-	-	-	-	-	-	-	-	-	-	-	-	-	-
7_5021036_5028572	-	-	-	-	-	-	-	-	-	-	-	-	-	-	-	-	-	-	-	-	-	-	-	-	-	-	-	-	-	-	-	-	-	-	-	-	-	-	-	-	-	-	-	-	-	-	-	-	-
7_41547006_41559662	-	-	-	-	-	-	-	-	-	-	-	-	-	-	-	-	-	-	-	-	-	-	-	-	-	-	-	-	-	-	-	-	-	-	-	-	-	-	-	-	-	-	-	-	-	-	-	-	-
1_205890690_205905299	-	-	-	-	-	-	-	-	-	-	-	-	-	-	-	-	-	-	-	-	-	-	-	-	-	-	-	-	-	-	-	-	-	-	-	-	-	-	-	-	-	-	-	-	-	-	-	-	-
2_98752840_98762005	-	-	-	-	-	-	-	-	-	-	-	-	-	-	-	-	-	-	-	-	-	-	-	-	-	-	-	-	-	-	-	-	-	-	-	-	-	-	-	-	-	-	-	-	-	-	-	-	-
7_21500900_21508350	-	-	-	-	-	-	-	-	-	-	-	-	-	-	-	-	-	-	-	-	-	-	-	-	-	-	-	-	-	-	-	-	-	-	-	-	-	-	-	-	-	-	-	-	-	-	-	-	-
3_185014728_185019517	-	-	-	-	-	-	-	-	-	-	-	-	-	-	-	-	-	-	-	-	-	-	-	-	-	-	-	-	-	-	-	-	-	-	-	-	-	-	-	-	-	-	-	-	-	-	-	-	-
4_106110153_106115653	-	-	-	-	-	-	-	-	-	-	-	-	-	-	-	-	-	-	-	-	-	-	-	-	-	-	-	-	-	-	-	-	-	-	-	-	-	-	-	-	-	-	-	-	-	-	-	-	-
16_8833026_8836478	-	-	-	-	-	-	-	-	-	-	-	-	-	-	-	-	-	-	-	-	-	-	-	-	-	-	-	-	-	-	-	-	-	-	-	-	-	-	-	-	-	-	-	-	-	-	-	-	-
1_173376647_173386043	-	-	-	-	-	-	-	-	-	-	-	-	-	-	-	-	-	-	-	-	-	-	-	-	-	-	-	-	-	-	-	-	-	-	-	-	-	-	-	-	-	-	-	-	-	-	-	-	-
21_38224030_38229830	-	-	-	-	-	-	-	-	-	-	-	-	-	-	-	-	-	-	-	-	-	-	-	-	-	-	-	-	-	-	-	-	-	-	-	-	-	-	-	-	-	-	-	-	-	-	-	-	-
6_114997808_115004280	-	-	-	-	-	-	-	-	-	-	-	-	-	-	-	-	-	-	-	-	-	-	-	-	-	-	-	-	-	-	-	-	-	-	-	-	-	-	-	-	-	-	-	-	-	-	-	-	-
12_105302833_105309240	-	-	-	-	-	-	-	-	-	-	-	-	-	-	-	-	-	-	-	-	-	-	-	-	-	-	-	-	-	-	-	-	-	-	-	-	-	-	-	-	-	-	-	-	-	-	-	-	-
1_221965964_221971618	-	-	-	-	-	-	-	-	-	-	-	-	-	-	-	-	-	-	-	-	-	-	-	-	-	-	-	-	-	-	-	-	-	-	-	-	-	-	-	-	-	-	-	-	-	-	-	-	-
4_146526363_146536064	-	-	-	-	-	-	-	-	-	-	-	-	-	-	-	-	-	-	-	-	-	-	-	-	-	-	-	-	-	-	-	-	-	-	-	-	-	-	-	-	-	-	-	-	-	-	-	-	-
8_23416107_23422118	-	-	-	-	-	-	-	-	-	-	-	-	-	-	-	-	-	-	-	-	-	-	-	-	-	-	-	-	-	-	-	-	-	-	-	-	-	-	-	-	-	-	-	-	-	-	-	-	-
8_8127798_8133981	-	-	-	-	-	-	-	-	-	-	-	-	-	-	-	-	-	-	-	-	-	-	-	-	-	-	-	-	-	-	-	-	-	-	-	-	-	-	-	-	-	-	-	-	-	-	-	-	-
11_108200409_108203433	-	-	-	-	-	-	-	-	-	-	-	-	-	-	-	-	-	-	-	-	-	-	-	-	-	-	-	-	-	-	-	-	-	-	-	-	-	-	-	-	-	-	-	-	-	-	-	-	-
X_64842538_64850853	-	-	-	-	-	-	-	-	-	-	-	-	-	-	-	-	-	-	-	-	-	-	-	-	-	-	-	-	-	-	-	-	-	-	-	-	-	-	-	-	-	-	-	-	-	-	-	-	-
12_100633104_100648335	-	-	-	-	-	-	-	-	-	-	-	-	-	-	-	-	-	-	-	-	-	-	-	-	-	-	-	-	-	-	-	-	-	-	-	-	-	-	-	-	-	-	-	-	-	-	-	-	-
19_52984943_52989463	-	-	-	-	-	-	-	-	-	-	-	-	-	-	-	-	-	-	-	-	-	-	-	-	-	-	-	-	-	-	-	-	-	-	-	-	-	-	-	-	-	-	-	-	-	-	-	-	-
6_14294642_14302844	-	-	-	-	-	-	-	-	-	-	-	-	-	-	-	-	-	-	-	-	-	-	-	-	-	-	-	-	-	-	-	-	-	-	-	-	-	-	-	-	-	-	-	-	-	-	-	-	-
16_30541068_30546762	-	-	-	-	-	-	-	-	-	-	-	-	-	-	-	-	-	-	-	-	-	-	-	-	-	-	-	-	-	-	-	-	-	-	-	-	-	-	-	-	-	-	-	-	-	-	-	-	-
X_65130174_65134926	-	-	-	-	-	-	-	-	-	-	-	-	-	-	-	-	-	-	-	-	-	-	-	-	-	-	-	-	-	-	-	-	-	-	-	-	-	-	-	-	-	-	-	-	-	-	-	-	-
6_166891078_166898253	-	-	-	-	-	-	-	-	-	-	-	-	-	-	-	-	-	-	-	-	-	-	-	-	-	-	-	-	-	-	-	-	-	-	-	-	-	-	-	-	-	-	-	-	-	-	-	-	-
1_114363330_114369602	-	-	-	-	-	-	-	-	-	-	-	-	-	-	-	-	-	-	-	-	-	-	-	-	-	-	-	-	-	-	-	-	-	-	-	-	-	-	-	-	-	-	-	-	-	-	-	-	-
1_160716921_160725930	-	-	-	-	-	-	-	-	-	-	-	-	-	-	-	-	-	-	-	-	-	-	-	-	-	-	-	-	-	-	-	-	-	-	-	-	-	-	-	-	-	-	-	-	-	-	-	-	-
1_74740172_74745417	-	-	-	-	-	-	-	-	-	-	-	-	-	-	-	-	-	-	-	-	-	-	-	-	-	-	-	-	-	-	-	-	-	-	-	-	-	-	-	-	-	-	-	-	-	-	-	-	-
[truncated: 25 more columns]

## Sheet: Supplementary table 8
Supplementary Table 8: Presence and absence of HERV loci found in MVC and COVID-19 samples when all control samples had no positive HERV loci.
GRCh38 (ERVmap) - CD14 cells	C1	C2	C3	C4	C5	C6	PBMC-Frozen-rep1a	PBMC-Frozen-rep1b	PBMC-Frozen-rep2a	PBMC-Frozen-rep2b	MM3001 Ctrl	MM3005 Ctrl	MM3008 Ctrl	MM3009 Ctrl	MM3012-Ctrl	MM3015 Ctrl	MM3016 Ctrl	MM3020 Ctrl	MM3038 Ctrl	MM3040 Ctrl	IVAR2	IVAR4	IVAR10	72-0	72-7	79-0	79-7	80-0	80-7	145-0	145-7	154-0	154-7	283-0	283-7	62-0	62-7	85-0 (NA)	85-7	163-0	163-7	251-0	251-7	272-0	272-7	276-0 (NA)	276-7	MM3001-4h	MM3001-24h
19_53469500_53482212	-	-	-	-	-	-	-	-	-	-	-	-	-	-	-	-	-	-	-	-	-	-	-	-	-	-	+	-	-	+	-	+	-	-	+	-	-	-	-	-	-	-	-	+	-	-	-	-	-
3_197242999_197248821	-	-	-	-	-	-	-	-	-	-	-	-	-	-	-	-	-	-	-	-	-	-	-	-	-	-	-	-	+	+	-	+	-	-	-	-	+	-	+	+	+	+	-	+	-	-	-	-	-
6_152490628_152497176	-	-	-	-	-	-	-	-	-	-	-	-	-	-	-	-	-	-	-	-	-	-	-	-	-	-	-	-	-	-	-	-	-	-	+	-	-	-	-	+	+	-	-	+	-	-	-	-	-
3_101692113_101701253	-	-	-	-	-	-	-	-	-	-	-	-	-	-	-	-	-	-	-	-	-	-	-	-	-	-	-	-	-	-	-	-	+	-	+	-	-	-	+	-	+	-	-	+	-	-	-	-	-
X_46478653_46490494	-	-	-	-	-	-	-	-	-	-	-	-	-	-	-	-	-	-	-	-	-	-	-	-	-	-	-	-	-	-	-	-	-	-	-	-	-	-	+	-	-	-	-	+	-	-	-	-	-
12_8556765_8562284	-	-	-	-	-	-	-	-	-	-	-	-	-	-	-	-	-	-	-	-	-	-	-	-	-	-	-	-	-	-	-	-	-	-	-	-	-	-	-	-	-	-	-	+	-	-	-	-	-
5_172397492_172401609	-	-	-	-	-	-	-	-	-	-	-	-	-	-	-	-	-	-	-	-	-	-	-	-	-	-	-	-	-	-	-	+	-	-	-	-	-	-	-	-	-	-	-	+	-	-	-	+	-
2_172542090_172548758	-	-	-	-	-	-	-	-	-	-	-	-	-	-	-	-	-	-	-	-	-	-	-	-	-	-	-	-	-	+	-	-	-	-	-	-	-	-	-	-	-	-	-	+	-	-	-	-	-
2_112039344_112044989	-	-	-	-	-	-	-	-	-	-	-	-	-	-	-	-	-	-	-	-	-	-	-	-	-	-	-	-	+	-	-	+	-	-	-	-	-	-	+	+	+	+	+	+	-	-	-	-	-
19_47047397_47055397	-	-	-	-	-	-	-	-	-	-	-	-	-	-	-	-	-	-	-	-	-	-	-	-	-	-	-	-	-	+	-	-	-	-	-	-	-	-	-	-	-	-	+	+	-	-	-	-	-
4_83201916_83208400	-	-	-	-	-	-	-	-	-	-	-	-	-	-	-	-	-	-	-	-	-	-	-	-	-	-	-	-	-	-	-	-	-	-	-	-	-	-	-	-	-	-	+	+	-	-	-	-	-
3_179055106_179062330	-	-	-	-	-	-	-	-	-	-	-	-	-	-	-	-	-	-	-	-	-	-	-	-	-	-	-	-	-	-	-	-	-	-	-	-	-	-	-	-	-	-	+	+	-	-	-	-	-
7_24789379_24795800	-	-	-	-	-	-	-	-	-	-	-	-	-	-	-	-	-	-	-	-	-	-	-	-	-	-	-	-	-	-	-	-	+	-	+	-	+	-	-	-	-	+	-	+	-	-	-	-	-
2_53755318_53760155	-	-	-	-	-	-	-	-	-	-	-	-	-	-	-	-	-	-	-	-	-	-	-	-	-	-	-	-	-	+	-	-	-	-	-	-	-	-	+	-	+	-	-	+	-	-	-	-	-
1_119164449_119171266	-	-	-	-	-	-	-	-	-	-	-	-	-	-	-	-	-	-	-	-	-	-	-	-	-	-	-	-	-	-	-	-	-	+	-	-	-	-	-	-	+	-	-	+	-	-	-	-	-
14_52280716_52286570	-	-	-	-	-	-	-	-	-	-	-	-	-	-	-	-	-	-	-	-	-	-	-	-	-	-	-	-	-	+	-	-	-	-	-	-	-	-	-	-	+	-	-	+	-	-	-	-	-
8_38081998_38091940	-	-	-	-	-	-	-	-	-	-	-	-	-	-	-	-	-	-	-	-	-	-	-	-	-	-	-	-	-	-	-	-	-	-	-	-	-	-	-	-	+	-	-	+	-	-	-	-	-
16_3079067_3081318	-	-	-	-	-	-	-	-	-	-	-	-	-	-	-	-	-	-	-	-	-	-	-	-	-	-	-	-	-	-	-	-	+	-	+	-	-	-	+	-	-	-	-	+	-	-	-	-	-
10_26988116_26999252	-	-	-	-	-	-	-	-	-	-	-	-	-	-	-	-	-	-	-	-	-	-	-	-	-	-	-	-	-	-	-	-	+	-	-	-	-	-	+	-	-	-	-	+	-	-	-	-	-
3_128854507_128860206	-	-	-	-	-	-	-	-	-	-	-	-	-	-	-	-	-	-	-	-	-	-	-	-	-	-	-	-	-	-	-	-	-	-	-	-	-	-	+	-	-	-	-	+	-	-	-	-	-
5_82969107_82975992	-	-	-	-	-	-	-	-	-	-	-	-	-	-	-	-	-	-	-	-	-	-	-	-	-	-	-	-	-	-	-	-	-	-	-	-	-	-	+	-	-	-	-	+	-	-	-	-	-
2_148253644_148259882	-	-	-	-	-	-	-	-	-	-	-	-	-	-	-	-	-	-	-	-	-	-	-	-	-	-	+	-	-	-	-	-	-	-	-	+	-	-	-	-	-	-	-	+	-	-	-	-	-
6_11102488_11111838	-	-	-	-	-	-	-	-	-	-	-	-	-	-	-	-	-	-	-	-	-	-	-	-	-	-	+	-	-	-	-	-	-	+	+	-	-	-	-	-	-	-	-	+	-	-	-	-	-
6_130192280_130199095	-	-	-	-	-	-	-	-	-	-	-	-	-	-	-	-	-	-	-	-	-	-	-	-	-	-	-	-	-	-	-	-	-	-	+	-	-	-	-	-	-	-	-	+	-	-	-	-	-
10_18570091_18577466	-	-	-	-	-	-	-	-	-	-	-	-	-	-	-	-	-	-	-	-	-	-	-	-	-	-	-	-	-	+	-	-	+	-	-	-	-	-	-	-	-	-	-	+	-	-	-	-	-
1_25588007_25604799	-	-	-	-	-	-	-	-	-	-	-	-	-	-	-	-	-	-	-	-	-	-	-	-	-	-	-	-	-	+	-	-	-	-	-	-	-	-	-	-	-	-	-	+	-	-	-	-	-
1_54630789_54639598	-	-	-	-	-	-	-	-	-	-	-	-	-	-	-	-	-	-	-	-	-	-	-	-	-	-	-	+	-	-	-	-	-	-	-	-	-	-	-	-	-	-	-	+	-	-	-	-	-
7_43853007_43866752	-	-	-	-	-	-	-	-	-	-	-	-	-	-	-	-	-	-	-	-	-	-	-	-	-	-	-	-	-	-	-	-	-	-	-	-	-	-	-	-	-	-	-	+	-	-	-	-	-
1_158947554_158959388	-	-	-	-	-	-	-	-	-	-	-	-	-	-	-	-	-	-	-	-	-	-	-	-	-	-	-	-	-	-	-	-	-	-	-	-	-	-	-	-	-	-	-	+	-	-	-	-	-
2_8893541_8903195	-	-	-	-	-	-	-	-	-	-	-	-	-	-	-	-	-	-	-	-	-	-	-	-	-	-	-	-	-	-	-	-	-	-	-	-	-	-	-	-	-	-	-	+	-	-	-	-	-
6_88404564_88419780	-	-	-	-	-	-	-	-	-	-	-	-	-	-	-	-	-	-	-	-	-	-	-	-	-	-	-	-	-	-	-	-	-	-	-	-	-	-	-	-	-	-	-	+	-	-	-	-	-
7_39753488_39764403	-	-	-	-	-	-	-	-	-	-	-	-	-	-	-	-	-	-	-	-	-	-	-	-	-	-	-	-	-	-	-	-	-	-	-	-	-	-	-	-	-	-	-	+	-	-	-	-	-
11_77548979_77563052	-	-	-	-	-	-	-	-	-	-	-	-	-	-	-	-	-	-	-	-	-	-	-	-	-	-	-	-	-	-	-	-	-	-	-	-	-	-	-	-	-	-	-	+	-	-	-	-	-
4_138927813_138934855	-	-	-	-	-	-	-	-	-	-	-	-	-	-	-	-	-	-	-	-	-	-	-	-	-	-	-	-	-	-	-	-	-	-	-	-	-	-	-	-	-	-	-	+	-	-	-	-	-
1_20153945_20160366	-	-	-	-	-	-	-	-	-	-	-	-	-	-	-	-	-	-	-	-	-	-	-	-	-	-	-	-	-	-	-	-	-	-	-	-	-	-	-	-	-	-	-	+	-	-	-	-	-
4_14169934_14175976	-	-	-	-	-	-	-	-	-	-	-	-	-	-	-	-	-	-	-	-	-	-	-	-	-	-	-	-	-	-	-	-	-	-	-	-	-	-	-	-	-	-	-	+	-	-	-	-	-
X_16038039_16051365	-	-	-	-	-	-	-	-	-	-	-	-	-	-	-	-	-	-	-	-	-	-	-	-	-	-	-	-	-	-	-	-	-	-	-	-	-	-	-	-	-	-	-	+	-	-	-	-	-
X_53160068_53162218	-	-	-	-	-	-	-	-	-	-	-	-	-	-	-	-	-	-	-	-	-	-	-	-	-	-	-	-	-	-	-	-	-	-	-	-	-	-	-	-	-	-	-	+	-	-	-	-	-
12_8319623_8324920	-	-	-	-	-	-	-	-	-	-	-	-	-	-	-	-	-	-	-	-	-	-	-	-	-	-	-	-	-	-	-	-	-	-	-	-	-	-	-	-	-	-	-	+	-	-	-	-	-
3_93938045_93955754	-	-	-	-	-	-	-	-	-	-	-	-	-	-	-	-	-	-	-	-	-	-	-	-	-	-	-	-	-	-	-	-	-	-	-	-	-	-	-	-	-	-	-	+	-	-	-	-	-
4_78713533_78719721	-	-	-	-	-	-	-	-	-	-	-	-	-	-	-	-	-	-	-	-	-	-	-	-	-	-	-	-	-	-	-	-	-	-	-	-	-	-	-	-	-	-	-	+	-	-	-	-	-
5_175991929_176006067	-	-	-	-	-	-	-	-	-	-	-	-	-	-	-	-	-	-	-	-	-	-	-	-	-	-	-	-	-	-	-	-	-	-	-	-	-	-	-	-	-	-	-	+	-	-	-	-	-
7_33158829_33174607	-	-	-	-	-	-	-	-	-	-	-	-	-	-	-	-	-	-	-	-	-	-	-	-	-	-	-	-	-	-	-	-	-	-	-	-	-	-	-	-	-	-	-	+	-	-	-	-	-
X_37451927_37461065	-	-	-	-	-	-	-	-	-	-	-	-	-	-	-	-	-	-	-	-	-	-	-	-	-	-	-	-	-	-	-	-	-	-	-	-	-	-	-	-	-	-	-	+	-	-	-	-	-
20_1728520_1733344	-	-	-	-	-	-	-	-	-	-	-	-	-	-	-	-	-	-	-	-	-	-	-	-	-	-	-	-	-	-	-	-	-	-	-	-	-	-	-	-	-	-	-	+	-	-	-	-	-
X_107052129_107054871	-	-	-	-	-	-	-	-	-	-	-	-	-	-	-	-	-	-	-	-	-	-	-	-	-	-	-	-	-	-	-	-	-	-	-	-	-	-	-	-	-	-	-	+	-	-	-	-	-
2_38080799_38086512	-	-	-	-	-	-	-	-	-	-	-	-	-	-	-	-	-	-	-	-	-	-	-	-	-	-	-	+	+	-	-	+	-	-	-	-	-	-	-	-	+	-	-	-	-	-	-	-	-
11_70209637_70220000	-	-	-	-	-	-	-	-	-	-	-	-	-	-	-	-	-	-	-	-	-	-	-	-	-	-	-	-	-	-	-	-	-	-	-	-	-	-	-	-	-	-	-	-	-	-	-	-	-
15_82487861_82503740	-	-	-	-	-	-	-	-	-	-	-	-	-	-	-	-	-	-	-	-	-	-	-	-	-	-	-	-	-	-	-	-	-	-	-	-	-	-	-	-	-	-	-	-	-	-	-	+	+
3_186865306_186875043	-	-	-	-	-	-	-	-	-	-	-	-	-	-	-	-	-	-	-	-	-	-	-	-	-	-	-	-	-	-	-	-	-	-	-	-	-	-	-	-	-	-	-	-	-	-	-	-	-
2_152175876_152180478	-	-	-	-	-	-	-	-	-	-	-	-	-	-	-	-	-	-	-	-	-	-	-	-	-	-	-	-	-	-	-	-	-	-	-	-	-	-	-	-	-	-	-	-	-	-	-	-	-
X_37478341_37484837	-	-	-	-	-	-	-	-	-	-	-	-	-	-	-	-	-	-	-	-	-	-	-	-	-	-	-	-	-	-	-	-	-	-	-	-	-	-	-	-	-	-	-	-	-	-	+	-	-
15_55304849_55312434	-	-	-	-	-	-	-	-	-	-	-	-	-	-	-	-	-	-	-	-	-	-	-	-	-	-	-	-	-	-	-	-	+	-	-	-	-	-	-	-	+	+	+	-	-	-	-	-	-
2_6838341_6846883	-	-	-	-	-	-	-	-	-	-	-	-	-	-	-	-	-	-	-	-	-	-	-	-	-	-	-	+	-	+	-	-	-	-	+	+	-	-	-	-	-	+	+	-	-	-	-	-	-
8_109301076_109307459	-	-	-	-	-	-	-	-	-	-	-	-	-	-	-	-	-	-	-	-	-	-	-	-	-	-	-	-	-	-	-	-	-	-	-	-	-	-	-	-	-	-	+	-	-	-	-	-	-
1_150650451_150657785	-	-	-	-	-	-	-	-	-	-	-	-	-	-	-	-	-	-	-	-	-	-	-	-	-	-	-	-	-	-	-	-	-	-	-	-	-	-	-	-	-	-	+	-	-	-	-	-	-
2_73687663_73699895	-	-	-	-	-	-	-	-	-	-	-	-	-	-	-	-	-	-	-	-	-	-	-	-	-	-	-	-	-	-	-	-	-	-	-	-	-	-	-	-	-	-	+	-	-	-	-	-	-
12_100159472_100166196	-	-	-	-	-	-	-	-	-	-	-	-	-	-	-	-	-	-	-	-	-	-	-	-	-	-	-	-	-	-	-	-	-	-	-	-	-	-	-	-	-	-	+	-	-	-	-	-	-
3_14225210_14230183	-	-	-	-	-	-	-	-	-	-	-	-	-	-	-	-	-	-	-	-	-	-	-	-	-	-	-	-	-	-	-	-	-	-	-	-	-	-	-	-	-	-	+	-	-	-	-	-	-
12_110403278_110411068	-	-	-	-	-	-	-	-	-	-	-	-	-	-	-	-	-	-	-	-	-	-	-	-	-	-	-	-	-	-	-	-	-	-	-	-	-	-	-	-	-	-	+	-	-	-	-	-	-
X_57219329_57223949	-	-	-	-	-	-	-	-	-	-	-	-	-	-	-	-	-	-	-	-	-	-	-	-	-	-	+	+	-	-	-	-	-	-	-	-	-	-	+	-	+	-	-	-	-	-	-	-	-
2_96217142_96223325	-	-	-	-	-	-	-	-	-	-	-	-	-	-	-	-	-	-	-	-	-	-	-	+	-	-	+	-	-	+	-	-	-	-	-	-	+	-	-	-	+	-	-	-	-	-	-	-	-
13_111189506_111199087	-	-	-	-	-	-	-	-	-	-	-	-	-	-	-	-	-	-	-	-	-	-	-	-	-	-	+	-	+	-	-	-	+	-	+	-	-	-	-	-	+	-	-	-	-	-	-	-	-
3_112413019_112423381	-	-	-	-	-	-	-	-	-	-	-	-	-	-	-	-	-	-	-	-	-	-	-	-	-	-	+	-	-	-	-	-	-	-	-	-	-	-	-	-	+	-	-	-	-	-	-	-	-
14_70536592_70544307	-	-	-	-	-	-	-	-	-	-	-	-	-	-	-	-	-	-	-	-	-	-	-	-	-	-	-	-	-	-	-	-	-	-	-	-	-	-	-	-	+	-	-	-	-	-	-	-	-
14_24009539_24015782	-	-	-	-	-	-	-	-	-	-	-	-	-	-	-	-	-	-	-	-	-	-	-	-	-	-	-	-	-	-	-	-	-	-	-	-	-	-	-	-	+	-	-	-	-	-	-	-	-
19_21412130_21418811	-	-	-	-	-	-	-	-	-	-	-	-	-	-	-	-	-	-	-	-	-	-	-	-	-	-	-	-	-	-	-	-	-	-	-	-	-	-	-	-	+	-	-	-	-	-	-	-	-
14_91225663_91226868	-	-	-	-	-	-	-	-	-	-	-	-	-	-	-	-	-	-	-	-	-	-	-	-	-	-	-	-	-	-	-	-	-	-	-	-	-	-	-	-	+	-	-	-	-	-	-	-	-
6_38616528_38624444	-	-	-	-	-	-	-	-	-	-	-	-	-	-	-	-	-	-	-	-	-	-	-	-	-	-	-	-	-	-	-	-	-	-	+	-	-	-	+	-	-	-	-	-	-	-	-	-	-
3_128836994_128842027	-	-	-	-	-	-	-	-	-	-	-	-	-	-	-	-	-	-	-	-	-	-	-	-	-	-	-	-	-	-	-	-	-	-	-	-	-	-	+	-	-	-	-	-	-	-	-	-	-
9_112391940_112399397	-	-	-	-	-	-	-	-	-	-	-	-	-	-	-	-	-	-	-	-	-	-	-	-	-	-	-	-	-	-	-	-	-	-	-	-	-	-	+	-	-	-	-	-	-	-	-	-	-
Y_13252526_13259365	-	-	-	-	-	-	-	-	-	-	-	-	-	-	-	-	-	-	-	-	-	-	-	-	-	-	-	+	+	+	-	-	-	-	+	-	-	-	-	-	-	-	-	-	-	-	-	-	-
11_95934453_95943860	-	-	-	-	-	-	-	-	-	-	-	-	-	-	-	-	-	-	-	-	-	-	-	-	-	-	-	-	+	+	-	-	-	-	+	-	-	-	-	-	-	-	-	-	-	-	-	-	-
9_35640303_35642827	-	-	-	-	-	-	-	-	-	-	-	-	-	-	-	-	-	-	-	-	-	-	-	-	-	-	-	-	-	+	-	-	-	-	+	-	-	-	-	-	-	-	-	-	-	-	-	-	-
12_64130613_64136206	-	-	-	-	-	-	-	-	-	-	-	-	-	-	-	-	-	-	-	-	-	-	-	-	-	-	-	-	-	-	-	-	-	-	+	-	-	-	-	-	-	-	-	-	-	-	-	-	-
9_90903903_90911679	-	-	-	-	-	-	-	-	-	-	-	-	-	-	-	-	-	-	-	-	-	-	-	-	-	-	-	-	-	-	-	-	-	-	+	-	-	-	-	-	-	-	-	-	-	-	-	-	-
10_45571381_45577314	-	-	-	-	-	-	-	-	-	-	-	-	-	-	-	-	-	-	-	-	-	-	-	-	-	-	-	-	-	-	-	-	-	-	+	-	-	-	-	-	-	-	-	-	-	-	-	-	-
15_51357586_51367580	-	-	-	-	-	-	-	-	-	-	-	-	-	-	-	-	-	-	-	-	-	-	-	-	-	-	-	-	-	-	-	-	-	-	+	-	-	-	-	-	-	-	-	-	-	-	-	-	-
4_82473316_82483151	-	-	-	-	-	-	-	-	-	-	-	-	-	-	-	-	-	-	-	-	-	-	-	-	-	-	-	-	-	-	-	-	-	-	+	-	-	-	-	-	-	-	-	-	-	-	-	-	-
1_247898555_247905892	-	-	-	-	-	-	-	-	-	-	-	-	-	-	-	-	-	-	-	-	-	-	-	-	-	-	-	-	-	-	-	-	-	-	+	-	-	-	-	-	-	-	-	-	-	-	-	-	-
21_32660558_32664759	-	-	-	-	-	-	-	-	-	-	-	-	-	-	-	-	-	-	-	-	-	-	-	-	-	-	-	-	-	-	-	-	-	-	+	-	-	-	-	-	-	-	-	-	-	-	-	-	-
12_29135981_29140551	-	-	-	-	-	-	-	-	-	-	-	-	-	-	-	-	-	-	-	-	-	-	-	-	-	-	-	-	-	-	-	-	-	-	+	-	-	-	-	-	-	-	-	-	-	-	-	-	-
3_149752187_149761298	-	-	-	-	-	-	-	-	-	-	-	-	-	-	-	-	-	-	-	-	-	-	-	-	-	-	-	-	-	-	-	-	-	-	+	-	-	-	-	-	-	-	-	-	-	-	-	-	-
3_4127290_4137307	-	-	-	-	-	-	-	-	-	-	-	-	-	-	-	-	-	-	-	-	-	-	-	-	-	-	-	-	-	-	-	-	-	-	+	-	-	-	-	-	-	-	-	-	-	-	-	-	-
19_52408080_52414733	-	-	-	-	-	-	-	-	-	-	-	-	-	-	-	-	-	-	-	-	-	-	-	-	-	-	-	-	-	-	-	-	-	+	-	-	-	-	-	-	-	-	-	-	-	-	-	-	-
7_138556757_138566149	-	-	-	-	-	-	-	-	-	-	-	-	-	-	-	-	-	-	-	-	-	-	-	-	-	-	-	-	-	-	-	-	-	+	-	-	-	-	-	-	-	-	-	-	-	-	-	-	-
7_35696137_35697017	-	-	-	-	-	-	-	-	-	-	-	-	-	-	-	-	-	-	-	-	-	-	-	-	-	-	-	-	-	+	-	-	+	-	-	-	-	-	-	-	-	-	-	-	-	-	-	-	-
Y_7392325_7401043	-	-	-	-	-	-	-	-	-	-	-	-	-	-	-	-	-	-	-	-	-	-	-	-	-	-	-	-	-	-	-	-	+	-	-	-	-	-	-	-	-	-	-	-	-	-	-	-	-
19_8379292_8386644	-	-	-	-	-	-	-	-	-	-	-	-	-	-	-	-	-	-	-	-	-	-	-	-	-	-	-	-	-	-	-	-	+	-	-	-	-	-	-	-	-	-	-	-	-	-	-	-	-
1_221947780_221958635	-	-	-	-	-	-	-	-	-	-	-	-	-	-	-	-	-	-	-	-	-	-	-	-	-	-	-	-	-	-	-	-	+	-	-	-	-	-	-	-	-	-	-	-	-	-	-	-	-
1_228947562_228951891	-	-	-	-	-	-	-	-	-	-	-	-	-	-	-	-	-	-	-	-	-	-	-	-	-	-	-	-	-	-	-	-	+	-	-	-	-	-	-	-	-	-	-	-	-	-	-	-	-
6_158296636_158303484	-	-	-	-	-	-	-	-	-	-	-	-	-	-	-	-	-	-	-	-	-	-	-	-	-	-	-	-	-	-	-	+	-	-	-	-	-	-	-	-	-	-	-	-	-	-	-	-	-
8_127431700_127440906	-	-	-	-	-	-	-	-	-	-	-	-	-	-	-	-	-	-	-	-	-	-	-	-	-	-	-	-	-	-	-	+	-	-	-	-	-	-	-	-	-	-	-	-	-	-	-	-	-
12_1711130_1715463	-	-	-	-	-	-	-	-	-	-	-	-	-	-	-	-	-	-	-	-	-	-	-	-	-	-	-	+	+	+	-	-	-	-	-	-	-	-	-	-	-	-	-	-	-	-	-	-	-
6_45236448_45241799	-	-	-	-	-	-	-	-	-	-	-	-	-	-	-	-	-	-	-	-	-	-	-	-	-	-	+	-	-	+	-	-	-	-	-	-	-	-	-	-	-	-	-	-	-	-	-	-	-
17_80399793_80408186	-	-	-	-	-	-	-	-	-	-	-	-	-	-	-	-	-	-	-	-	-	-	-	-	-	-	-	-	-	+	-	-	-	-	-	-	-	-	-	-	-	-	-	-	-	-	-	-	-
11_14524557_14527625	-	-	-	-	-	-	-	-	-	-	-	-	-	-	-	-	-	-	-	-	-	-	-	-	-	-	-	-	-	+	-	-	-	-	-	-	-	-	-	-	-	-	-	-	-	-	-	-	-
1_9086799_9096029	-	-	-	-	-	-	-	-	-	-	-	-	-	-	-	-	-	-	-	-	-	-	-	-	-	-	-	-	-	+	-	-	-	-	-	-	-	-	-	-	-	-	-	-	-	-	-	-	-
1_155622388_155626664	-	-	-	-	-	-	-	-	-	-	-	-	-	-	-	-	-	-	-	-	-	-	-	-	-	-	-	-	-	+	-	-	-	-	-	-	-	-	-	-	-	-	-	-	-	-	-	-	-
1_160687620_160690643	-	-	-	-	-	-	-	-	-	-	-	-	-	-	-	-	-	-	-	-	-	-	-	-	-	-	-	-	-	+	-	-	-	-	-	-	-	-	-	-	-	-	-	-	-	-	-	-	-
20_897123_903148	-	-	-	-	-	-	-	-	-	-	-	-	-	-	-	-	-	-	-	-	-	-	-	-	-	-	-	-	-	+	-	-	-	-	-	-	-	-	-	-	-	-	-	-	-	-	-	-	-
2_217590844_217592765	-	-	-	-	-	-	-	-	-	-	-	-	-	-	-	-	-	-	-	-	-	-	-	-	-	-	-	-	-	+	-	-	-	-	-	-	-	-	-	-	-	-	-	-	-	-	-	-	-
6_2310408_2317792	-	-	-	-	-	-	-	-	-	-	-	-	-	-	-	-	-	-	-	-	-	-	-	-	-	-	-	-	-	+	-	-	-	-	-	-	-	-	-	-	-	-	-	-	-	-	-	-	-
12_8787063_8796436	-	-	-	-	-	-	-	-	-	-	-	-	-	-	-	-	-	-	-	-	-	-	-	-	-	-	-	-	-	+	-	-	-	-	-	-	-	-	-	-	-	-	-	-	-	-	-	-	-
3_143797678_143805775	-	-	-	-	-	-	-	-	-	-	-	-	-	-	-	-	-	-	-	-	-	-	-	-	-	-	-	-	-	+	-	-	-	-	-	-	-	-	-	-	-	-	-	-	-	-	-	-	-
X_37465408_37473413	-	-	-	-	-	-	-	-	-	-	-	-	-	-	-	-	-	-	-	-	-	-	-	-	-	-	-	-	-	+	-	-	-	-	-	-	-	-	-	-	-	-	-	-	-	-	-	-	-
8_64764925_64777239	-	-	-	-	-	-	-	-	-	-	-	-	-	-	-	-	-	-	-	-	-	-	-	-	-	-	-	-	+	-	-	-	-	-	-	-	-	-	-	-	-	-	-	-	-	-	-	-	-
6_88662250_88670881	-	-	-	-	-	-	-	-	-	-	-	-	-	-	-	-	-	-	-	-	-	-	-	-	-	-	-	+	-	-	-	-	-	-	-	-	-	-	-	-	-	-	-	-	-	-	-	-	-
12_75371090_75377752	-	-	-	-	-	-	-	-	-	-	-	-	-	-	-	-	-	-	-	-	-	-	-	-	-	-	-	+	-	-	-	-	-	-	-	-	-	-	-	-	-	-	-	-	-	-	-	-	-
17_35500761_35508355	-	-	-	-	-	-	-	-	-	-	-	-	-	-	-	-	-	-	-	-	-	-	-	-	-	-	-	+	-	-	-	-	-	-	-	-	-	-	-	-	-	-	-	-	-	-	-	-	-
8_54070287_54074793	-	-	-	-	-	-	-	-	-	-	-	-	-	-	-	-	-	-	-	-	-	-	-	-	-	-	+	-	-	-	-	-	-	-	-	-	-	-	-	-	-	-	-	-	-	-	-	-	-
5_96164809_96172177	-	-	-	-	-	-	-	-	-	-	-	-	-	-	-	-	-	-	-	-	-	-	-	-	-	-	+	-	-	-	-	-	-	-	-	-	-	-	-	-	-	-	-	-	-	-	-	-	-
X_47285390_47294133	-	-	-	-	-	-	-	-	-	-	-	-	-	-	-	-	-	-	-	-	-	-	-	-	-	-	+	-	-	-	-	-	-	-	-	-	-	-	-	-	-	-	-	-	-	-	-	-	-
X_108139440_108148433	-	-	-	-	-	-	-	-	-	-	-	-	-	-	-	-	-	-	-	-	-	-	-	-	-	-	+	-	-	-	-	-	-	-	-	-	-	-	-	-	-	-	-	-	-	-	-	-	-
6_29875649_29881048	-	-	-	-	-	-	-	-	-	-	-	-	-	-	-	-	-	-	-	-	-	-	-	+	-	-	-	-	-	-	-	-	-	-	-	-	-	-	-	-	-	-	-	-	-	-	-	-	-
19_18577414_18587893	-	-	-	-	-	-	-	-	-	-	-	-	-	-	-	-	-	-	-	-	-	-	-	+	-	-	-	-	-	-	-	-	-	-	-	-	-	-	-	-	-	-	-	-	-	-	-	-	-
1_186512485_186523752	-	-	-	-	-	-	-	-	-	-	-	-	-	-	-	-	-	-	-	-	-	-	-	+	-	-	-	-	-	-	-	-	-	-	-	-	-	-	-	-	-	-	-	-	-	-	-	-	-
7_91447794_91454614	-	-	-	-	-	-	-	-	-	-	-	-	-	-	-	-	-	-	-	-	-	-	-	-	-	-	-	-	-	-	-	-	-	-	-	-	-	-	-	-	-	-	-	-	-	-	-	-	-
Total number of + for each individual	0	0	0	0	0	0	0	0	0	0	0	0	0	0	0	0	0	0	0	0	0	0	0	4	0	0	12	9	8	27	0	7	12	4	23	2	3	0	13	3	18	5	12	46	0	0	1	2	1
[truncated: 26 more columns]

## Sheet: Supplementary table 9
Supplementary Table 9: Depth for each selected chromosome found in all samples used in this study. This depth table was used to run statistical analysis to determine significant differences between control and positive group.
1) 6_11102488_11111838
Samples	C1	C2	C3	C4	C5	PBMC-Frozen-rep1a	PBMC-Frozen-rep1b	PBMC-Frozen-rep2a	PBMC-Frozen-rep2b	MM3001 Ctrl	MM3005 Ctrl	MM3008 Ctrl	MM3009 Ctrl	MM3012-Ctrl	MM3015 Ctrl	MM3016 Ctrl	MM3020 Ctrl	MM3038 Ctrl	MM3040 Ctrl	IVAR2	IVAR4	IVAR10	MM3038-24h	79-7	283-0	283-7	272-0
Depth	0	2.05684	0	2.2351	1.56548	2.26003	2.34511	2.5134	2.81425	1.44359	1.68802	1.40587	2.54256	2.26131	2.30315	2.11188	0	1.1553	1.55958	2.31818	1	2.62468	2.89278	3.88883	5.16097	4.83461	4.31488
Groups	Control samples	Control samples	Control samples	Control samples	Control samples	Control samples	Control samples	Control samples	Control samples	Control samples	Control samples	Control samples	Control samples	Control samples	Control samples	Control samples	Control samples	Control samples	Control samples	Control samples	Control samples	Control samples	Positive samples	Positive samples	Positive samples	Positive samples	Positive samples
2) 2_148253644_148259882
Samples	C1	C2	C3	C4	C5	PBMC-Frozen-rep1a	PBMC-Frozen-rep1b	PBMC-Frozen-rep2a	PBMC-Frozen-rep2b	MM3001 Ctrl	MM3005 Ctrl	MM3008 Ctrl	MM3009 Ctrl	MM3012-Ctrl	MM3015 Ctrl	MM3016 Ctrl	MM3020 Ctrl	MM3038 Ctrl	MM3040 Ctrl	IVAR2	IVAR4	IVAR10	79-7	62-0	272-0
Depth	1.56395	0	0	1.99107	0	1.30622	1.66972	1	0	0	1.32292	0	1.57638	0	0	0	0	1.21351	1	2.18427	1	0	7.6	13.4	5.1
Groups	Control samples	Control samples	Control samples	Control samples	Control samples	Control samples	Control samples	Control samples	Control samples	Control samples	Control samples	Control samples	Control samples	Control samples	Control samples	Control samples	Control samples	Control samples	Control samples	Control samples	Control samples	Control samples	Positive samples	Positive samples	Positive samples
3) 2_96217142_96223325
Samples	C3	C5	C6	PBMC-Frozen-rep1a	PBMC-Frozen-rep1b	PBMC-Frozen-rep2a	PBMC-Frozen-rep2b	MM3001 Ctrl	MM3005 Ctrl	MM3008 Ctrl	MM3009 Ctrl	MM3012-Ctrl	MM3015 Ctrl	MM3016 Ctrl	MM3020 Ctrl	MM3038 Ctrl	MM3040 Ctrl	IVAR2	IVAR4	IVAR10	79-7	62-7
Depth	2.73954	1.79719	1	1.32524	1.73226	1.2	1.44267	1.59324	1.59153	0	2.01629	1	1.21951	1.90345	1	1	1.71026	2.59189	2.54602	1.38851	6.38081	10.4648
Groups	Control samples	Control samples	Control samples	Control samples	Control samples	Control samples	Control samples	Control samples	Control samples	Control samples	Control samples	Control samples	Control samples	Control samples	Control samples	Control samples	Control samples	Control samples	Control samples	Control samples	Positive samples	Positive samples
4) X_57219329_57223949
Samples	C1	C2	C3	C4	C5	C6	PBMC-Frozen-rep1a	PBMC-Frozen-rep2a	PBMC-Frozen-rep2b	MM3001 Ctrl	MM3005 Ctrl	MM3008 Ctrl	MM3009 Ctrl	MM3012-Ctrl	MM3015 Ctrl	MM3016 Ctrl	MM3020 Ctrl	MM3038 Ctrl	IVAR2	IVAR10	79-7	80-0	85-7
Depth	2.80619	2.22524	2.83888	2.35	0	2.99235	2.86874	2.30581	2.12949	2.64596	1.90714	1.31931	2.11826	1.85759	0	1.17417	1	1.66564	2.49041	2.24239	7.39262	4.13222	3.75042
Groups	Control samples	Control samples	Control samples	Control samples	Control samples	Control samples	Control samples	Control samples	Control samples	Control samples	Control samples	Control samples	Control samples	Control samples	Control samples	Control samples	Control samples	Control samples	Control samples	Control samples	Positive samples	Positive samples	Positive samples
5) 1_54630789_54639598
Samples	C1	C3	C4	C5	C6	PBMC-Frozen-rep1a	PBMC-Frozen-rep1b	PBMC-Frozen-rep2a	PBMC-Frozen-rep2b	MM3001 Ctrl	MM3005 Ctrl	MM3008 Ctrl	MM3009 Ctrl	MM3012-Ctrl	MM3015 Ctrl	MM3016 Ctrl	MM3020 Ctrl	MM3038 Ctrl	MM3040 Ctrl	IVAR2	IVAR10	80-0	272-0
Depth	1.4908	1.83698	1.86726	1	1.60158	1.3668	1.79909	1.5889	1	2.51869	1.51783	1	2.06888	0	1	1.9717	0	1.11111	1.56047	1.9887	2.03202	3.65676	3.73149
Groups	Control samples	Control samples	Control samples	Control samples	Control samples	Control samples	Control samples	Control samples	Control samples	Control samples	Control samples	Control samples	Control samples	Control samples	Control samples	Control samples	Control samples	Control samples	Control samples	Control samples	Control samples	Positive samples	Positive samples
6) 10_18570091_18577466
Samples	C3	C4	PBMC-Frozen-rep1a	PBMC-Frozen-rep1b	PBMC-Frozen-rep2a	PBMC-Frozen-rep2b	MM3001 Ctrl	MM3005 Ctrl	MM3008 Ctrl	MM3009 Ctrl	MM3012-Ctrl	MM3015 Ctrl	MM3016 Ctrl	MM3020 Ctrl	MM3038 Ctrl	MM3040 Ctrl	IVAR2	IVAR4	IVAR10	154-7	272-0
Depth	2.39748	0	0	0	1	0	1.31062	2.51351	1	2.19278	1.55579	2.12653	1.32473	1.98858	1.67336	1.91919	2.00098	2.40376	2.19329	5.3	3.3
Groups	Control samples	Control samples	Control samples	Control samples	Control samples	Control samples	Control samples	Control samples	Control samples	Control samples	Control samples	Control samples	Control samples	Control samples	Control samples	Control samples	Control samples	Control samples	Control samples	Positive samples	Positive samples
7) 7_24789379_24795800
Samples	C1	C4	C5	PBMC-Frozen-rep1a	PBMC-Frozen-rep1b	PBMC-Frozen-rep2a	PBMC-Frozen-rep2b	MM3001 Ctrl	MM3005 Ctrl	MM3008 Ctrl	MM3012-Ctrl	MM3015 Ctrl	MM3016 Ctrl	MM3020 Ctrl	MM3038 Ctrl	MM3040 Ctrl	IVAR4	IVAR10	154-7	62-7	272-0
Depth	2.2839	0		1.65455	1	1.37879	2.79386	1.24378	2.15767	0	1.90476	2.54852	0	0	1.12331	1.67391	1	2.3668	3.7684	20.0598	4.88554
Groups	Control samples	Control samples	Control samples	Control samples	Control samples	Control samples	Control samples	Control samples	Control samples	Control samples	Control samples	Control samples	Control samples	Control samples	Control samples	Control samples	Control samples	Control samples	Positive samples	Positive samples	Positive samples
8) 2_112039344_112044989
Samples	C2	C3	C4	C5	C6	PBMC-Frozen-rep1a	PBMC-Frozen-rep1b	PBMC-Frozen-rep2a	PBMC-Frozen-rep2b	MM3001 Ctrl	MM3005 Ctrl	MM3008 Ctrl	MM3009 Ctrl	MM3012-Ctrl	MM3015 Ctrl	MM3016 Ctrl	MM3020 Ctrl	MM3038 Ctrl	MM3040 Ctrl	IVAR2	IVAR4	IVAR10	80-7	154-0	85-7	272-0
Depth	2.2053	0	0	1.75241	2.88677	1.73333	1	0	0	1	1.55172	0	1	0	0	0	1.36364	1	1	2.29658	0	1	3.71792	7.88195	5.96422	5.44346
Groups	Control samples	Control samples	Control samples	Control samples	Control samples	Control samples	Control samples	Control samples	Control samples	Control samples	Control samples	Control samples	Control samples	Control samples	Control samples	Control samples	Control samples	Control samples	Control samples	Control samples	Control samples	Control samples	Positive samples	Positive samples	Positive samples	Positive samples
9) 16_3079067_3081318
Samples	C3	PBMC-Frozen-rep1a	PBMC-Frozen-rep1b	MM3001 Ctrl	MM3005 Ctrl	MM3008 Ctrl	MM3009 Ctrl	MM3012-Ctrl	MM3015 Ctrl	MM3016 Ctrl	MM3020 Ctrl	MM3038 Ctrl	MM3040 Ctrl	154-7	85-7	272-0
Depth	1.98817	1.25045	1	2.11932	1.18267	0	2.18769	0	1	1.2766	2.30061	1.64636	1.46313	7.28481	7.14947	8.74889
Groups	Control samples	Control samples	Control samples	Control samples	Control samples	Control samples	Control samples	Control samples	Control samples	Control samples	Control samples	Control samples	Control samples	Positive samples	Positive samples	Positive samples
10) 10_26988116_26999252
Samples	C1	C2	C3	C4	C5	C6	PBMC-Frozen-rep1a	PBMC-Frozen-rep1b	PBMC-Frozen-rep2a	PBMC-Frozen-rep2b	MM3001 Ctrl	MM3005 Ctrl	MM3008 Ctrl	MM3009 Ctrl	MM3012-Ctrl	MM3015 Ctrl	MM3016 Ctrl	MM3020 Ctrl	MM3038 Ctrl	MM3040 Ctrl	IVAR2	IVAR10	154-7	85-7	272-0
Depth	0	2.71885	0	0	1.4642	4.8	1.53457	1.7969	1	1.6677	1.30054	2.20163	1	1.78261	1.49007	1.29252	1	1	1.4	1.23292	2.42035	1	3.85445	3.23282	4.52653
Groups	Control samples	Control samples	Control samples	Control samples	Control samples	Control samples	Control samples	Control samples	Control samples	Control samples	Control samples	Control samples	Control samples	Control samples	Control samples	Control samples	Control samples	Control samples	Control samples	Control samples	Control samples	Control samples	Positive samples	Positive samples	Positive samples
11) 2_6838341_6846883
Samples	C1	C2	C3	C4	C5	C6	PBMC-Frozen-rep1a	PBMC-Frozen-rep1b	PBMC-Frozen-rep2a	PBMC-Frozen-rep2b	MM3001 Ctrl	MM3005 Ctrl	MM3008 Ctrl	MM3009 Ctrl	MM3012-Ctrl	MM3015 Ctrl	MM3016 Ctrl	MM3020 Ctrl	MM3038 Ctrl	MM3040 Ctrl	IVAR2	IVAR10	80-0	62-0
Depth	1	0	0	2.24042	0	0	0	1	1	1	1.28404	1.86916	1	0	0	0	0	0	1.35973	1	1.2544	1.70102	8.35998	4.90679
Groups	Control samples	Control samples	Control samples	Control samples	Control samples	Control samples	Control samples	Control samples	Control samples	Control samples	Control samples	Control samples	Control samples	Control samples	Control samples	Control samples	Control samples	Control samples	Control samples	Control samples	Control samples	Control samples	Positive samples	Positive samples
12) 13_111189506_111199087
Samples	C1	C3	PBMC-Frozen-rep1a	PBMC-Frozen-rep1b	PBMC-Frozen-rep2a	PBMC-Frozen-rep2b	MM3001 Ctrl	MM3005 Ctrl	MM3008 Ctrl	MM3009 Ctrl	MM3012-Ctrl	MM3015 Ctrl	MM3016 Ctrl	MM3020 Ctrl	MM3038 Ctrl	MM3040 Ctrl	IVAR2	IVAR4	IVAR10	79-7	80-7	154-7
Depth	1.74144	0	1.872	1.26359	2.11227	1.73509	1.75034	2.29177	2.36277	2.13478	1.51042	1.21277	1	2.4913	1.21265	1.95695	1.55749	1	2.06656	3.92105	3.99397	5.52103
Groups	Control samples	Control samples	Control samples	Control samples	Control samples	Control samples	Control samples	Control samples	Control samples	Control samples	Control samples	Control samples	Control samples	Control samples	Control samples	Control samples	Control samples	Control samples	Control samples	Positive samples	Positive samples	Positive samples
13) Y_13252526_13259365
Samples	C1	C2	C3	C5	C6	PBMC-Frozen-rep1a	PBMC-Frozen-rep1b	PBMC-Frozen-rep2a	PBMC-Frozen-rep2b	MM3001 Ctrl	MM3005 Ctrl	MM3008 Ctrl	MM3009 Ctrl	MM3012-Ctrl	MM3015 Ctrl	MM3016 Ctrl	MM3020 Ctrl	MM3038 Ctrl	MM3040 Ctrl	IVAR4	IVAR10	80-0	80-7
Depth	1.6936	0	0	0	0	0	0	0	0	1.1236	2.78463	1	1.64131	0	1.29032	1.56461	0	0	1	0	1.70749	5.68238	3.77987
Groups	Control samples	Control samples	Control samples	Control samples	Control samples	Control samples	Control samples	Control samples	Control samples	Control samples	Control samples	Control samples	Control samples	Control samples	Control samples	Control samples	Control samples	Control samples	Control samples	Control samples	Control samples	Positive samples	Positive samples
14) 12_1711130_1715463
Samples	C1	C2	C3	C4	C5	PBMC-Frozen-rep1a	PBMC-Frozen-rep1b	PBMC-Frozen-rep2a	PBMC-Frozen-rep2b	MM3001 Ctrl	MM3005 Ctrl	MM3008 Ctrl	MM3009 Ctrl	MM3012-Ctrl	MM3015 Ctrl	MM3016 Ctrl	MM3020 Ctrl	MM3038 Ctrl	MM3040 Ctrl	IVAR2	80-0	80-7
Depth	1.94857	0	0	0	1.42806	1.43455	2.00225	1.81095	1.23485	0	2.98507	0	1.54402	1	1.875	1	0	0	1	0	5.35209	4.67095
Groups	Control samples	Control samples	Control samples	Control samples	Control samples	Control samples	Control samples	Control samples	Control samples	Control samples	Control samples	Control samples	Control samples	Control samples	Control samples	Control samples	Control samples	Control samples	Control samples	Control samples	Positive samples	Positive samples
15) 2_53755318_53760155
Samples	C1	C2	PBMC-Frozen-rep1a	PBMC-Frozen-rep1b	PBMC-Frozen-rep2a	PBMC-Frozen-rep2b	MM3001 Ctrl	MM3005 Ctrl	MM3008 Ctrl	MM3009 Ctrl	MM3012-Ctrl	MM3015 Ctrl	MM3016 Ctrl	MM3020 Ctrl	MM3038 Ctrl	MM3040 Ctrl	IVAR4	IVAR10	85-7	272-0
Depth	2.43354	1.54208	1.6891	1.89583	2.0565	2.46552	1.74903	1.35038	1	1.64246	0	1.58779	0	2.19485	1.10476	1.45479	0	1.48634	3.59774	4.52395
Groups	Control samples	Control samples	Control samples	Control samples	Control samples	Control samples	Control samples	Control samples	Control samples	Control samples	Control samples	Control samples	Control samples	Control samples	Control samples	Control samples	Control samples	Control samples	Positive samples	Positive samples
16) 5_82969107_82975992
Samples	C1	C3	C4	C5	C6	PBMC-Frozen-rep1a	PBMC-Frozen-rep1b	PBMC-Frozen-rep2a	PBMC-Frozen-rep2b	MM3001 Ctrl	MM3005 Ctrl	MM3008 Ctrl	MM3009 Ctrl	MM3012-Ctrl	MM3015 Ctrl	MM3016 Ctrl	MM3020 Ctrl	MM3038 Ctrl	MM3040 Ctrl	IVAR2	IVAR4	IVAR10	85-7	272-0
Depth	2.19844	0	0	0	2.93443	0	0	0	1	1.50776	1	0	1.37615	0	0	1.94215	0	1	1.60482	1.23093	1.6506	1.74293	3.89755	4.53196
Groups	Control samples	Control samples	Control samples	Control samples	Control samples	Control samples	Control samples	Control samples	Control samples	Control samples	Control samples	Control samples	Control samples	Control samples	Control samples	Control samples	Control samples	Control samples	Control samples	Control samples	Control samples	Control samples	Positive samples	Positive samples
17) 3_128854507_128860206
Samples	C1	C2	C3	C4	C5	C6	PBMC-Frozen-rep1a	PBMC-Frozen-rep1b	PBMC-Frozen-rep2a	PBMC-Frozen-rep2b	MM3001 Ctrl	MM3008 Ctrl	MM3012-Ctrl	MM3015 Ctrl	MM3016 Ctrl	MM3020 Ctrl	MM3038 Ctrl	MM3040 Ctrl	IVAR10	85-7	272-0
Depth	2.37778	0	0	1	1.49856	1	1.69302	2.11628	2.6	1	2.04437	1	1	0	1.9901	0	1	1.21256	2.94259	4.19907	5.90209
Groups	Control samples	Control samples	Control samples	Control samples	Control samples	Control samples	Control samples	Control samples	Control samples	Control samples	Control samples	Control samples	Control samples	Control samples	Control samples	Control samples	Control samples	Control samples	Control samples	Positive samples	Positive samples
18) 15_82487861_82503740
Samples	C1	C2	C3	C4	C5	C6	PBMC-Frozen-rep1a	PBMC-Frozen-rep1b	PBMC-Frozen-rep2a	PBMC-Frozen-rep2b	MM3001 Ctrl	MM3005 Ctrl	MM3008 Ctrl	MM3009 Ctrl	MM3012-Ctrl	MM3015 Ctrl	MM3016 Ctrl	MM3020 Ctrl	MM3038 Ctrl	MM3040 Ctrl	IVAR2	IVAR4	IVAR10	MM3001-4h	MM3001-24h	MM3001-72h
Depth	1	1.96639	1	2.79208	0	0	1.82	1.45767	1	1	1	2.39264	1	0	0	0	1	0	1	1.14869	1.52924	1	1.97335	20.8	12.7	7
Groups	Control samples	Control samples	Control samples	Control samples	Control samples	Control samples	Control samples	Control samples	Control samples	Control samples	Control samples	Control samples	Control samples	Control samples	Control samples	Control samples	Control samples	Control samples	Control samples	Control samples	Control samples	Control samples	Control samples	Positive samples	Positive samples	Positive samples
19) 3_186865306_186875043
Samples	C2	C3	C4	C5	C6	PBMC-Frozen-rep1a	PBMC-Frozen-rep1b	PBMC-Frozen-rep2a	PBMC-Frozen-rep2b	MM3008 Ctrl	MM3012-Ctrl	MM3015 Ctrl	MM3020 Ctrl	MM3040 Ctrl	IVAR2	IVAR4	MM3038-4h	MM3038-24h
Depth	2.15758	1.52632	1	2.93267	2.30734	1.73986	1.68103	1.52857	2.16489	1.40484	2.42345	1.40166	1.57803	2.49268	1.62811	2.13238	3.90636	5.18087
Groups	Control samples	Control samples	Control samples	Control samples	Control samples	Control samples	Control samples	Control samples	Control samples	Control samples	Control samples	Control samples	Control samples	Control samples	Control samples	Control samples	Positive samples	Positive samples
20) 2_38080799_38086512
Samples	C1	C2	C4	C5	PBMC-Frozen-rep1a	PBMC-Frozen-rep1b	PBMC-Frozen-rep2a	PBMC-Frozen-rep2b	MM3001 Ctrl	MM3005 Ctrl	MM3008 Ctrl	MM3009 Ctrl	MM3012-Ctrl	MM3015 Ctrl	MM3016 Ctrl	MM3020 Ctrl	MM3038 Ctrl	MM3040 Ctrl	IVAR2	IVAR4	MM3016-4h	MM3038-4h	80-0	80-7	154-0	163-7
Depth	1.67409	1.59508	1	1.7663	1.49882	1	1	1	1.28523	1.53394	1	1.10254	1.67429	1.72042	1.08961	1.80941	1.41358	2.24012	2.12017	2.48318	3.57	3.29	3.78	6.69	6.01	4.24
Groups	Control samples	Control samples	Control samples	Control samples	Control samples	Control samples	Control samples	Control samples	Control samples	Control samples	Control samples	Control samples	Control samples	Control samples	Control samples	Control samples	Control samples	Control samples	Control samples	Control samples	Positive samples	Positive samples	Positive samples	Positive samples	Positive samples	Positive samples
21) 2_172542090_172548758
Samples	C1	C3	C4	C5	PBMC-Frozen-rep1a	PBMC-Frozen-rep1b	PBMC-Frozen-rep2a	PBMC-Frozen-rep2b	MM3001 Ctrl	MM3005 Ctrl	MM3008 Ctrl	MM3009 Ctrl	MM3012-Ctrl	MM3015 Ctrl	MM3016 Ctrl	IVAR4	IVAR10	MM3038-24h	145-0	272-0
Depth	1.42912	2.33616	0	2.54054	1.89125	1.34141	1.42017	1.87321	1.3208	2.53428	0	2.46519	1	2.71318	1.82562	2.63958	2.20331	3.58	5.17	4.53
Groups	Control samples	Control samples	Control samples	Control samples	Control samples	Control samples	Control samples	Control samples	Control samples	Control samples	Control samples	Control samples	Control samples	Control samples	Control samples	Control samples	Control samples	Positive samples	Positive samples	Positive samples
22) 19_53469500_53482212
Samples	C1	C2	C3	C4	C5	C6	PBMC-Frozen-rep1a	PBMC-Frozen-rep1b	PBMC-Frozen-rep2a	PBMC-Frozen-rep2b	MM3001 Ctrl	MM3005 Ctrl	MM3008 Ctrl	MM3009 Ctrl	MM3012-Ctrl	MM3015 Ctrl	MM3016 Ctrl	MM3020 Ctrl	MM3038 Ctrl	MM3040 Ctrl	IVAR2	IVAR4	IVAR10	MM3005-24h	MM3016-4h	MM3038-24h	79-7	145-0	154-0	283-7	272-0
Depth	2.11993	1.92054	2.62096	2.31043	1.17231	3.21217	1.89029	2.12238	1.5883	2.06155	2.11478	3.9272	0	4.48296	2.1692	1.40351	2.30541	3.38104	1.80278	1.89469	2.54228	4.12223	1.97013	4.4	4.1	2.4	4	5.2	6.3	4.5	4.2
Groups	Control samples	Control samples	Control samples	Control samples	Control samples	Control samples	Control samples	Control samples	Control samples	Control samples	Control samples	Control samples	Control samples	Control samples	Control samples	Control samples	Control samples	Control samples	Control samples	Control samples	Control samples	Control samples	Control samples	Positive samples	Positive samples	Positive samples	Positive samples	Positive samples	Positive samples	Positive samples	Positive samples
23) 5_172397492_172401609
Samples	C1	C2	C3	C4	C5	C6	PBMC-Frozen-rep1a	PBMC-Frozen-rep1b	PBMC-Frozen-rep2a	PBMC-Frozen-rep2b	MM3001 Ctrl	MM3005 Ctrl	MM3008 Ctrl	MM3009 Ctrl	MM3012-Ctrl	MM3015 Ctrl	MM3016 Ctrl	MM3020 Ctrl	MM3038 Ctrl	MM3040 Ctrl	IVAR2	IVAR4	IVAR10	MM3001-4h	154-0	272-0
Depth	1	0	1	0	0	1.80838	1.20264	1.96403	0	0	1	0	0	1	0	0	0	0	0	1	0	0	0	4.15241	7.41632	4.2105
Groups	Control samples	Control samples	Control samples	Control samples	Control samples	Control samples	Control samples	Control samples	Control samples	Control samples	Control samples	Control samples	Control samples	Control samples	Control samples	Control samples	Control samples	Control samples	Control samples	Control samples	Control samples	Control samples	Control samples	Positive samples	Positive samples	Positive samples
24) 6_152490628_152497176
Samples	C1	C4	C5	C6	PBMC-Frozen-rep1a	PBMC-Frozen-rep1b	PBMC-Frozen-rep2a	PBMC-Frozen-rep2b	MM3001 Ctrl	MM3005 Ctrl	MM3008 Ctrl	MM3009 Ctrl	MM3012-Ctrl	MM3015 Ctrl	MM3016 Ctrl	MM3020 Ctrl	MM3038 Ctrl	MM3040 Ctrl	IVAR2	IVAR4	IVAR10	MM3016-4h	283-7	163-0	163-7	272-0
Depth	1.04974	0	0	2.29979	1.6005	1	1.2093	1.95174	1.52395	1	0	2.4567	1.39147	1.24311	1	0	1.23288	1.49054	2.47091	0	2.01206	4.25425	6.04084	9.80294	3.65956	3.48934
Groups	Control samples	Control samples	Control samples	Control samples	Control samples	Control samples	Control samples	Control samples	Control samples	Control samples	Control samples	Control samples	Control samples	Control samples	Control samples	Control samples	Control samples	Control samples	Control samples	Control samples	Control samples	Positive samples	Positive samples	Positive samples	Positive samples	Positive samples
25) 3_197242999_197248821
Samples	C1	C4	C5	C6	PBMC-Frozen-rep1a	PBMC-Frozen-rep1b	PBMC-Frozen-rep2a	PBMC-Frozen-rep2b	MM3005 Ctrl	MM3008 Ctrl	MM3009 Ctrl	MM3012-Ctrl	MM3015 Ctrl	MM3016 Ctrl	MM3020 Ctrl	MM3038 Ctrl	MM3040 Ctrl	IVAR10	MM3005-24h	MM3016-4h	80-0	145-0	154-0	62-7	85-7	163-0	163-7	251-0	272-0
Depth	2.64948	0	2.10294	1	1.9589	1.18954	1.97656	1.75241	2.20622	0	2.64876	1.19048	1.74558	1.1535	1.41066	1.43769	1.42299	2.04172	3.39174	3.07472	2.54691	3.49906	8.48401	16.6069	4.15804	10.02	4.26574	8.37983	3.70875
Groups	Control samples	Control samples	Control samples	Control samples	Control samples	Control samples	Control samples	Control samples	Control samples	Control samples	Control samples	Control samples	Control samples	Control samples	Control samples	Control samples	Control samples	Control samples	Positive samples	Positive samples	Positive samples	Positive samples	Positive samples	Positive samples	Positive samples	Positive samples	Positive samples	Positive samples	Positive samples
26) 3_101692113_101701253
Samples	C3	C5	C6	PBMC-Frozen-rep1a	PBMC-Frozen-rep1b	PBMC-Frozen-rep2a	PBMC-Frozen-rep2b	MM3001 Ctrl	MM3005 Ctrl	MM3008 Ctrl	MM3009 Ctrl	MM3012-Ctrl	MM3015 Ctrl	MM3016 Ctrl	MM3020 Ctrl	MM3038 Ctrl	MM3040 Ctrl	IVAR2	IVAR10	MM3016-4h	154-7	283-7	85-7	163-7	272-0
Depth	2.2481	2.66143	2.46199	1.41851	1.0816	2.03639	1.43641	2.44022	2.02753	1.31944	2.33773	2.18182	2.00872	1.33217	1.11728	1.81512	1.56296	2.37074	2.64936	3.34732	3.71274	3.38118	3.75784	4.38844	4.76588
Groups	Control samples	Control samples	Control samples	Control samples	Control samples	Control samples	Control samples	Control samples	Control samples	Control samples	Control samples	Control samples	Control samples	Control samples	Control samples	Control samples	Control samples	Control samples	Control samples	Positive samples	Positive samples	Positive samples	Positive samples	Positive samples	Positive samples
27) 12_8556765_8562284
Samples	C1	C2	C3	C4	C5	C6	PBMC-Frozen-rep1a	PBMC-Frozen-rep1b	PBMC-Frozen-rep2a	PBMC-Frozen-rep2b	MM3001 Ctrl	MM3005 Ctrl	MM3008 Ctrl	MM3009 Ctrl	MM3012-Ctrl	MM3015 Ctrl	MM3016 Ctrl	MM3020 Ctrl	MM3038 Ctrl	MM3040 Ctrl	IVAR2	IVAR10	MM3016-4h	272-0
Depth	0	1.18777	0	0	0	2.10428	1.80645	1	1.85714	1.85714	1	2.527	1	2.10982	0	1.30513	2.29885	1	1.69647	1.32075	1.80386	1.96143	3.87843	4.73271
Groups	Control samples	Control samples	Control samples	Control samples	Control samples	Control samples	Control samples	Control samples	Control samples	Control samples	Control samples	Control samples	Control samples	Control samples	Control samples	Control samples	Control samples	Control samples	Control samples	Control samples	Control samples	Control samples	Positive samples	Positive samples
28) X_46478653_46490494
Samples	C1	C3	C4	C5	PBMC-Frozen-rep1a	PBMC-Frozen-rep1b	PBMC-Frozen-rep2a	PBMC-Frozen-rep2b	MM3001 Ctrl	MM3005 Ctrl	MM3008 Ctrl	MM3009 Ctrl	MM3012-Ctrl	MM3015 Ctrl	MM3016 Ctrl	MM3020 Ctrl	MM3038 Ctrl	MM3040 Ctrl	IVAR2	IVAR10	MM3016-4h	85-7	272-0
Depth	0	0	0	0	1	1.51493	1.2598	1	2.03883	1.65873	1.71839	1.5739	0	1.34731	2.46655	2.65487	1.32986	1.31387	1.85828	1.76445	3.60106	3.1619	4.79296
Groups	Control samples	Control samples	Control samples	Control samples	Control samples	Control samples	Control samples	Control samples	Control samples	Control samples	Control samples	Control samples	Control samples	Control samples	Control samples	Control samples	Control samples	Control samples	Control samples	Control samples	Positive samples	Positive samples	Positive samples
29)19_47047397_47055397
Samples	PBMC-Frozen-rep1a	PBMC-Frozen-rep1b	PBMC-Frozen-rep2a	PBMC-Frozen-rep2b	MM3001 Ctrl	MM3005 Ctrl	MM3008 Ctrl	MM3009 Ctrl	MM3012-Ctrl	MM3015 Ctrl	MM3016 Ctrl	MM3020 Ctrl	145-0	251-7	272-0	Samples	PBMC-Frozen-rep1a	PBMC-Frozen-rep1b	PBMC-Frozen-rep2a	PBMC-Frozen-rep2b	MM3001 Ctrl	MM3005 Ctrl	MM3008 Ctrl	MM3009 Ctrl	MM3012-Ctrl	MM3015 Ctrl	MM3016 Ctrl	MM3020 Ctrl	145-0	251-7	272-0	Samples	PBMC-Frozen-rep1a	PBMC-Frozen-rep1b	PBMC-Frozen-rep2a	PBMC-Frozen-rep2b	MM3001 Ctrl	MM3005 Ctrl	MM3008 Ctrl	MM3009 Ctrl	MM3012-Ctrl	MM3015 Ctrl	MM3016 Ctrl	MM3020 Ctrl	145-0	251-7	272-0	Samples	PBMC-Frozen-rep1a
Depth	1	1	0	0	2.29775	1	1.28817	2.43636	0	1	1	1	58.7754	52.7922	49.5104	Depth	1	1	0	0	2.29775	1	1.28817	2.43636	0	1	1	1	58.7754	52.7922	49.5104	Depth	1	1	0	0	2.29775	1	1.28817	2.43636	0	1	1	1	58.7754	52.7922	49.5104	Depth	1
Groups	Control samples	Control samples	Control samples	Control samples	Control samples	Control samples	Control samples	Control samples	Control samples	Control samples	Control samples	Control samples	Positive samples	Positive samples	Positive samples	Groups	Control samples	Control samples	Control samples	Control samples	Control samples	Control samples	Control samples	Control samples	Control samples	Control samples	Control samples	Control samples	Positive samples	Positive samples	Positive samples	Groups	Control samples	Control samples	Control samples	Control samples	Control samples	Control samples	Control samples	Control samples	Control samples	Control samples	Control samples	Control samples	Positive samples	Positive samples	Positive samples	Groups	Control samples
30)14_52280716_52286570
Samples	C1	C2	C3	C4	C5	PBMC-Frozen-rep1a	PBMC-Frozen-rep1b	PBMC-Frozen-rep2a	PBMC-Frozen-rep2b	MM3001 Ctrl	MM3005 Ctrl	MM3008 Ctrl	MM3009 Ctrl	MM3012-Ctrl	MM3015 Ctrl	MM3016 Ctrl	MM3020 Ctrl	MM3038 Ctrl	MM3040 Ctrl	IVAR4	IVAR10	145-0	163-7	272-0
Depth	1.45	0	1.79339	0	0	1.46774	2.45946	0	0	1.47541	1	1.82783	1	0	0	0	1	1	0	0	0	6.4679	3.5995	4.8562
Groups	Control samples	Control samples	Control samples	Control samples	Control samples	Control samples	Control samples	Control samples	Control samples	Control samples	Control samples	Control samples	Control samples	Control samples	Control samples	Control samples	Control samples	Control samples	Control samples	Control samples	Control samples	Positive samples	Positive samples	Positive samples
31)1_25588007_25604799
Samples	C1	C2	C3	C4	C5	C6	PBMC-Frozen-rep1a	PBMC-Frozen-rep1b	PBMC-Frozen-rep2a	PBMC-Frozen-rep2b	MM3001 Ctrl	MM3005 Ctrl	MM3008 Ctrl	MM3009 Ctrl	MM3012-Ctrl	MM3015 Ctrl	MM3016 Ctrl	MM3020 Ctrl	MM3038 Ctrl	MM3040 Ctrl	IVAR2	IVAR4	IVAR10	283-7	272-0
Depth	1.71	2.99764	1.89206	1.36746	2.34496	2.03108	1.89729	1.72921	2.11194	1.29018	1.58286	1.17523	1.5348	1.32618	1.89815	1.97039	1	0	2.37602	1.25647	2.58944	2.31053	1.70558	4.03333	3.38058
Groups	Control samples	Control samples	Control samples	Control samples	Control samples	Control samples	Control samples	Control samples	Control samples	Control samples	Control samples	Control samples	Control samples	Control samples	Control samples	Control samples	Control samples	Control samples	Control samples	Control samples	Control samples	Control samples	Control samples	Positive samples	Positive samples
32)9_35640303_35642827
Samples	C1	C3	C4	PBMC-Frozen-rep1a	PBMC-Frozen-rep1b	PBMC-Frozen-rep2a	PBMC-Frozen-rep2b	MM3001 Ctrl	MM3005 Ctrl	MM3008 Ctrl	MM3009 Ctrl	MM3012-Ctrl	MM3015 Ctrl	MM3016 Ctrl	MM3020 Ctrl	MM3038 Ctrl	MM3040 Ctrl	IVAR4	IVAR10	80-7	145-0	283-7
Depth	2.42	0	1.84848	0	0	1.05405	2.89809	2.17629	1.98675	0	1.33866	0	2.00483	0	1.78571	1	2.68257	1.82776	0	3.35666	5.54995	6.8554
Groups	Control samples	Control samples	Control samples	Control samples	Control samples	Control samples	Control samples	Control samples	Control samples	Control samples	Control samples	Control samples	Control samples	Control samples	Control samples	Control samples	Control samples	Control samples	Control samples	Positive samples	Positive samples	Positive samples
33)7_35696137_35697017
Samples	C1	C2	C4	PBMC-Frozen-rep1a	PBMC-Frozen-rep1b	PBMC-Frozen-rep2a	PBMC-Frozen-rep2b	MM3001 Ctrl	MM3005 Ctrl	MM3008 Ctrl	MM3009 Ctrl	MM3012-Ctrl	MM3015 Ctrl	MM3016 Ctrl	MM3020 Ctrl	MM3038 Ctrl	MM3040 Ctrl	IVAR2	IVAR4	IVAR10	145-0	154-7
Depth	2.03	0	2.85178	2.08032	1.58235	2.44295	1.51667	1.2	0	0	1	0	0	0	0	2.80791	0	0	1	0	7.37315	8.50349
Groups	Control samples	Control samples	Control samples	Control samples	Control samples	Control samples	Control samples	Control samples	Control samples	Control samples	Control samples	Control samples	Control samples	Control samples	Control samples	Control samples	Control samples	Control samples	Control samples	Control samples	Positive samples	Positive samples
34)6_45236448_45241799
Samples	C1	C2	C3	C4	C5	PBMC-Frozen-rep1a	PBMC-Frozen-rep1b	PBMC-Frozen-rep2a	PBMC-Frozen-rep2b	MM3001 Ctrl	MM3005 Ctrl	MM3008 Ctrl	MM3009 Ctrl	MM3012-Ctrl	MM3015 Ctrl	MM3016 Ctrl	MM3020 Ctrl	MM3038 Ctrl	MM3040 Ctrl	IVAR2	IVAR4	IVAR10	79-7	145-0
Depth	0	0	0	0	1.79719	1	1	1	2.19277	0	1	0	1.91083	0	1	0	0	0	1.34078	0	0	0	8.29491	7.63947
Groups	Control samples	Control samples	Control samples	Control samples	Control samples	Control samples	Control samples	Control samples	Control samples	Control samples	Control samples	Control samples	Control samples	Control samples	Control samples	Control samples	Control samples	Control samples	Control samples	Control samples	Control samples	Control samples	Positive samples	Positive samples
35)4_83201916_83208400
Samples	C1	C3	C4	C5	PBMC-Frozen-rep1a	PBMC-Frozen-rep1b	PBMC-Frozen-rep2a	PBMC-Frozen-rep2b	MM3001 Ctrl	MM3005 Ctrl	MM3008 Ctrl	MM3009 Ctrl	MM3012-Ctrl	MM3015 Ctrl	MM3016 Ctrl	MM3020 Ctrl	MM3038 Ctrl	MM3040 Ctrl	IVAR2	IVAR4	IVAR10	251-7	272-0
Depth	1.26	0	0	1.9646	1	1	0	0	2.26958	1.91481	1.57803	1.93011	1.69733	0	2.84032	1.56468	2.27374	1.80936	2.05956	0	1	4.5136	7.55235
Groups	Control samples	Control samples	Control samples	Control samples	Control samples	Control samples	Control samples	Control samples	Control samples	Control samples	Control samples	Control samples	Control samples	Control samples	Control samples	Control samples	Control samples	Control samples	Control samples	Control samples	Control samples	Positive samples	Positive samples
36)3_179055106_179062330
Samples	C1	C3	C4	C5	C6	PBMC-Frozen-rep1a	PBMC-Frozen-rep1b	PBMC-Frozen-rep2a	PBMC-Frozen-rep2b	MM3001 Ctrl	MM3005 Ctrl	MM3008 Ctrl	MM3012-Ctrl	MM3015 Ctrl	MM3016 Ctrl	MM3020 Ctrl	MM3038 Ctrl	MM3040 Ctrl	IVAR2	IVAR4	IVAR10	251-7	272-0
Depth	1.29	0	1	0	2.06193	1	1.08333	0	1.96403	2.82667	1.28801	1	1	2.19427	2.52624	0	2.18711	2.28856	2.15871	0	1	6.52186	3.11105
Groups	Control samples	Control samples	Control samples	Control samples	Control samples	Control samples	Control samples	Control samples	Control samples	Control samples	Control samples	Control samples	Control samples	Control samples	Control samples	Control samples	Control samples	Control samples	Control samples	Control samples	Control samples	Positive samples	Positive samples
37)1_119164449_119171266
Samples	PBMC-Frozen-rep1a	C2	C3	C5	C6	PBMC-Frozen-rep1a	PBMC-Frozen-rep1b	PBMC-Frozen-rep2a	MM3005 Ctrl	MM3008 Ctrl	MM3012-Ctrl	MM3015 Ctrl	MM3016 Ctrl	MM3020 Ctrl	IVAR2	IVAR4	IVAR10	283-0	163-7	272-0
Depth	1	2.2159	2.37668	1.79973	2.12297	1.26097	1.39695	1.769	2.50051	1	1.59677	1.71756	1.27892	0	1.98258	1.35985	1.86989	5.44224	4.42644	3.32696
Groups	Control samples	Control samples	Control samples	Control samples	Control samples	Control samples	Control samples	Control samples	Control samples	Control samples	Control samples	Control samples	Control samples	Control samples	Control samples	Control samples	Control samples	Positive samples	Positive samples	Positive samples
38)6_130192280_130199095
Samples	C3	C4	C5	PBMC-Frozen-rep1a	PBMC-Frozen-rep1b	PBMC-Frozen-rep2a	PBMC-Frozen-rep2b	MM3001 Ctrl	MM3005 Ctrl	MM3008 Ctrl	MM3009 Ctrl	MM3012-Ctrl	MM3015 Ctrl	MM3016 Ctrl	MM3020 Ctrl	MM3038 Ctrl	MM3040 Ctrl	IVAR2	IVAR4	IVAR10	163-7	272-0
Depth	0	0	2.48901	0	0	1	1	1.54116	1	0	1.18133	0	1	1.26761	0	1.19824	1	2.52488	1	1	1.7234	3.87623
Groups	Control samples	Control samples	Control samples	Control samples	Control samples	Control samples	Control samples	Control samples	Control samples	Control samples	Control samples	Control samples	Control samples	Control samples	Control samples	Control samples	Control samples	Control samples	Control samples	Control samples	Positive samples	Positive samples
39)15_55304849_55312434
Samples	C1	C2	C3	C4	C5	PBMC-Frozen-rep1a	PBMC-Frozen-rep1b	PBMC-Frozen-rep2a	PBMC-Frozen-rep2b	MM3001 Ctrl	MM3005 Ctrl	MM3008 Ctrl	MM3009 Ctrl	MM3012-Ctrl	MM3015 Ctrl	MM3038 Ctrl	MM3040 Ctrl	IVAR4	IVAR10	272-0	MM3012-4h	MM3012-72h
Depth	2.82	1.22764	1	0	1.7535	2.58156	1.38931	2.21053	2.21053	1.9498	1	1	2.08411	0	1.78879	1.60062	1.31757	0	0	3.31199	2.36336	2.90909
Groups	Control samples	Control samples	Control samples	Control samples	Control samples	Control samples	Control samples	Control samples	Control samples	Control samples	Control samples	Control samples	Control samples	Control samples	Control samples	Control samples	Control samples	Control samples	Control samples	Positive samples	Positive samples	Positive samples
40)3_112413019_112423381
Samples	C1	C2	C3	C4	C5	C6	PBMC-Frozen-rep1a	PBMC-Frozen-rep1b	PBMC-Frozen-rep2a	PBMC-Frozen-rep2b	MM3001 Ctrl	MM3005 Ctrl	MM3008 Ctrl	MM3009 Ctrl	MM3012-Ctrl	MM3015 Ctrl	MM3016 Ctrl	MM3020 Ctrl	MM3038 Ctrl	MM3040 Ctrl	IVAR2	IVAR4	IVAR10	79-7	163-7
Depth	1	0	2.12079	0	0	2.64912	0	0	0	0	0	0	0	1.24312	0	0	0	0	0	0	1.2823	1.53896	0	3.81043	4.09078
Groups	Control samples	Control samples	Control samples	Control samples	Control samples	Control samples	Control samples	Control samples	Control samples	Control samples	Control samples	Control samples	Control samples	Control samples	Control samples	Control samples	Control samples	Control samples	Control samples	Control samples	Control samples	Control samples	Control samples	Positive samples	Positive samples
[truncated: 5,000 more columns]

## Sheet: Supplementary table 10
Supplementary Table 10: Mann-Whitney U test compared between control and positive samples for each HERV location.
COVID			MVC			MVC + COVID
6_11102488_11111838	0.001		15_82487861_82503740	0.005		2_38080799_38086512	0.0002
2_148253644_148259882	0.004		3_186865306_186875043	0.01		2_172542090_172548758	0.008
2_96217142_96223325	0.0007					19_53469500_53482212	8.797e-05
X_57219329_57223949	0.002					5_172397492_172401609	0.002
1_54630789_54639598	0.02					6_152490628_152497176	0.0006
10_18570091_18577466	0.007					3_197242999_197248821	1.439e-05
7_24789379_24795800	0.0009					3_101692113_101701253	1.129e-05
2_112039344_112044989	2.964e-05					12_8556765_8562284	0.023
16_3079067_3081318	0.003					X_46478653_46490494	0.006
10_26988116_26999252	0.01
2_6838341_6846883	0.0003
13_111189506_111199087	0.0008
Y_13252526_13259365	0.001
12_1711130_1715463	0.005
2_53755318_53760155	0.02
5_82969107_82975992	0.01
3_128854507_128860206	0.02
19_47047397_47055397	0.008
4_83201916_83208400	0.02
3_179055106_179062330	0.02
1_119164449_119171266	0.008
14_52280716_52286570	0.004
8_38081998_38091940	0.008
6_130192280_130199095	0.03
1_25588007_25604799	0.006
15_55304849_55312434	0.01
3_112413019_112423381	0.006
9_35640303_35642827	0.006
7_35696137_35697017	0.01
6_45236448_45241799	0.01

[truncated: 1 more sheets: Supplementary table 11]
